# Supplementary material for: Microbiome composition modulates the lethal outcome of Drosophila A virus infection
Source: Cell Mol Life Sci. 2026 Jan 3;83(1):61. doi: 10.1007/s00018-025-06042-8 (PMC12819904; doi:10.1007/s00018-025-06042-8)
Supplement: Supplementary file 4 — Supplementary Material 4 (XLSX 2.49 MB) [file 18_2025_6042_MOESM4_ESM.xlsx]

## Sheet: MRS_DAV_vs_Mock_significant_gen
gene_id	gene_name	log2FoldChange	lfcSE	baseMean	pvalue	padj	direction
FBgn0039152	Root	-2.62136	0.191892	179.634	1.30102358372774e-41	1.37375080205812e-37	Downregulated
FBgn0015570	alpha-Est2	-2.18051	0.163011	199.062	2.49791904765489e-40	1.3187763612094e-36	Downregulated
FBgn0039114	Lsd-1	-1.73159	0.134229	1081.5	4.86150800986644e-38	1.71108876920599e-34	Downregulated
FBgn0035791	CG8539	-2.24441	0.173828	145.787	2.08947002170049e-37	5.51567848978387e-34	Downregulated
FBgn0087002	apolpp	-2.11966	0.1662	23078.1	2.98096817870335e-37	6.29520859978573e-34	Downregulated
FBgn0283427	FASN1	-2.00484	0.166101	11645.1	1.52528339024433e-33	2.68424455293164e-30	Downregulated
FBgn0265274	Inx3	-1.19012	0.0997742	513.042	9.10649309553921e-33	1.37364943708284e-29	Downregulated
FBgn0030593	CG9512	-1.72663	0.146176	2734.47	3.48693336661565e-32	4.60231617726183e-29	Downregulated
FBgn0259111	Ndae1	-1.36759	0.120645	494.028	9.76679823948667e-30	1.14586247345266e-26	Downregulated
FBgn0026439	Eaat1	-1.68824	0.153349	735.843	3.84399522023475e-28	3.84504007823449e-25	Downregulated
FBgn0015576	alpha-Est8	-1.63141	0.148119	339.939	4.0056294024604e-28	3.84504007823449e-25	Downregulated
FBgn0011828	Pxn	-1.58005	0.144445	235.714	1.00032404243835e-27	8.80201797008879e-25	Downregulated
FBgn0023479	teq	-1.34571	0.123648	1622.01	1.41786142963899e-27	1.15163067965831e-24	Downregulated
FBgn0003748	Treh	-0.825946	0.0765913	2400.39	4.13884371266497e-27	3.12157505443067e-24	Downregulated
FBgn0034438	CG9416	-1.74902	0.160798	98.7224	4.66268805689343e-27	3.28222154618251e-24	Downregulated
FBgn0053080	CG33080	-1.68626	0.157461	507.842	1.04877221583871e-26	6.92124114190059e-24	Downregulated
FBgn0036821	CG3961	-1.32715	0.124336	552.06	1.46326548006525e-26	9.08860012000527e-24	Downregulated
FBgn0053120	CG33120	-1.50988	0.141747	218.876	2.24230023953724e-26	1.31535823495965e-23	Downregulated
FBgn0051363	Jupiter	0.630465	0.0623124	6170.55	4.61042756865587e-24	2.56218445775986e-21	Upregulated
FBgn0033958	jef	-2.03681	0.199728	117.198	5.20980713212684e-24	2.75051767540637e-21	Downregulated
FBgn0031702	fusl	-1.73941	0.173421	245.904	1.40094180360124e-23	7.04406881153595e-21	Downregulated
FBgn0036732	Oatp74D	-1.35805	0.136383	295.539	2.69296277180213e-23	1.2924997230663e-20	Downregulated
FBgn0267978	ap	-1.72656	0.173659	216.74	3.5924145723786e-23	1.64923067259764e-20	Downregulated
FBgn0038603	PKD	-1.21641	0.122804	339.762	4.38851610359839e-23	1.93076423074564e-20	Downregulated
FBgn0031305	Iris	-1.43768	0.145797	882.603	6.28924566748987e-23	2.65632580012102e-20	Downregulated
FBgn0003731	Egfr	-1.56833	0.159284	563.613	7.74814210429971e-23	3.14663971074233e-20	Downregulated
FBgn0022238	lolal	0.588188	0.0599282	3739.34	9.72763767543843e-23	3.80422689685016e-20	Upregulated
FBgn0033438	Mmp2	-1.49304	0.154787	167.798	6.98640338971651e-22	2.54377356524195e-19	Downregulated
FBgn0000055	Adh	-1.47404	0.153313	232.426	8.3593110420294e-22	2.94219884309295e-19	Downregulated
FBgn0002719	Men	-1.28395	0.135198	5929.64	2.17873897573259e-21	7.42106607895499e-19	Downregulated
FBgn0000536	eas	-0.709229	0.0748305	1404.23	2.61673553801416e-21	8.63440954559108e-19	Downregulated
FBgn0000412	D1	0.598906	0.0641355	4611.89	9.81094766900045e-21	3.13920595263563e-18	Upregulated
FBgn0037935	CG6834	-1.56304	0.166936	112.427	1.26636217002853e-20	3.93279945686214e-18	Downregulated
FBgn0020236	ATPCL	-1.15587	0.124298	5117.81	1.42126905917042e-20	4.28776571308015e-18	Downregulated
FBgn0014879	Set	0.576248	0.0625675	3470.38	3.26378852947221e-20	9.57287307852697e-18	Upregulated
FBgn0050431	CG30431	-1.77889	0.192907	216.138	3.6627070092389e-20	1.04525738677172e-17	Downregulated
FBgn0000416	Sap-r	-0.781111	0.0852865	9502.26	5.25472349767162e-20	1.46012172136618e-17	Downregulated
FBgn0016076	vri	-1.4414	0.157853	1222.36	6.99309611161967e-20	1.89333594468185e-17	Downregulated
FBgn0051145	CG31145	-1.08187	0.119486	500.73	1.41935222982639e-19	3.74673504868421e-17	Downregulated
FBgn0287631	CG46491	-1.26244	0.139406	258.792	1.5358403060235e-19	3.9553506808054e-17	Downregulated
FBgn0031589	Naprt	-0.701801	0.077641	856.178	1.59823643740801e-19	4.01804251014075e-17	Downregulated
FBgn0027572	ACOX1	-0.956777	0.106094	736.4	1.94647199726813e-19	4.77972042305912e-17	Downregulated
FBgn0086707	ncm	0.590514	0.0656326	2644.05	2.31697454101032e-19	5.56021231330181e-17	Upregulated
FBgn0039151	CG13607	-1.86722	0.207819	812.23	2.69645006281796e-19	6.32707026962108e-17	Downregulated
FBgn0027556	CG4928	-1.3287	0.148077	1115.11	3.0034982762649e-19	6.89433441284371e-17	Downregulated
FBgn0035090	CG2736	-1.48986	0.16681	697.057	4.28277667030158e-19	9.42121642952384e-17	Downregulated
FBgn0032666	CG5758	-1.21568	0.135915	244.672	4.19662100518248e-19	9.42121642952384e-17	Downregulated
FBgn0265182	CG44247	-1.31903	0.147299	122.097	4.72404137371396e-19	1.01798271153154e-16	Downregulated
FBgn0036547	CG17032	-1.40991	0.157458	100.937	5.30863348467222e-19	1.12107721929308e-16	Downregulated
FBgn0041605	cpx	-1.44847	0.163086	608.717	7.00713717871521e-19	1.45075218568733e-16	Downregulated
FBgn0000592	Est-6	-1.5479	0.174476	1775.41	7.2188823321663e-19	1.46584958741046e-16	Downregulated
FBgn0010482	hlk	-1.35477	0.152829	562.331	8.18559458899358e-19	1.63078666538082e-16	Downregulated
FBgn0263120	Acsl	-0.912586	0.103181	4481.52	9.22944032012799e-19	1.80469741370799e-16	Downregulated
FBgn0035290	dsb	-1.63971	0.185287	169.904	1.13404534768788e-18	2.17716087749752e-16	Downregulated
FBgn0011817	nmo	0.655804	0.0744304	2150.09	1.24286565252608e-18	2.34346757589694e-16	Upregulated
FBgn0266579	tau	-1.25252	0.142742	243.295	1.92258146238318e-18	3.56149783531649e-16	Downregulated
FBgn0260005	wtrw	-1.221	0.139421	296.579	2.17533683266389e-18	3.90476102348245e-16	Downregulated
FBgn0036994	CG5199	0.617442	0.0705813	1190.14	2.18184392826465e-18	3.90476102348245e-16	Upregulated
FBgn0038984	AdipoR	-0.770227	0.0881043	4063.42	2.29039149671025e-18	4.03070730229392e-16	Downregulated
FBgn0031424	VGlut	-1.91205	0.21621	69.5701	2.73283565106657e-18	4.7304937114118e-16	Downregulated
FBgn0034479	CG8654	-1.77042	0.203337	347.34	3.36514403820434e-18	5.73105740312898e-16	Downregulated
FBgn0000422	Ddc	-1.28486	0.147427	141.084	3.63497819660581e-18	6.09233885364456e-16	Downregulated
FBgn0032402	PLCXD	-1.40456	0.161079	100.778	4.05561238114898e-18	6.69112673946126e-16	Downregulated
FBgn0038975	Nrx-1	-1.24728	0.143525	191.212	4.16088956849391e-18	6.75920506980419e-16	Downregulated
FBgn0039563	CG4951	0.661343	0.0763365	1153.95	4.59343983230081e-18	7.34880775594913e-16	Upregulated
FBgn0083956	ldd	-1.29787	0.149849	308.505	5.10661333684297e-18	7.92951915054778e-16	Downregulated
FBgn0051116	ClC-a	-1.1677	0.134853	335.961	5.07224479110012e-18	7.92951915054778e-16	Downregulated
FBgn0001114	Glt	-1.46603	0.169638	2500.46	5.58109604620888e-18	8.54069465969849e-16	Downregulated
FBgn0003525	stg	0.587473	0.0682822	5325.9	7.73142079619099e-18	1.16622960267115e-15	Upregulated
FBgn0030731	Mfe2	-1.06209	0.124074	1031.62	1.1407959022076e-17	1.65009094950822e-15	Downregulated
FBgn0027580	PCB	-0.973833	0.113768	3832.34	1.13622856950411e-17	1.65009094950822e-15	Downregulated
FBgn0038407	CG6126	-0.913411	0.106661	582.625	1.11201823462681e-17	1.65009094950822e-15	Downregulated
FBgn0003137	Ppn	-1.35357	0.15825	1406	1.23027615281673e-17	1.75547106724214e-15	Downregulated
FBgn0005771	noc	-0.978233	0.114378	260.537	1.27908642002721e-17	1.8007831345423e-15	Downregulated
FBgn0036587	CG4950	-1.37316	0.160809	153.95	1.66556200639704e-17	2.31403542441399e-15	Downregulated
FBgn0039210	CG13625	0.655125	0.0769853	925.582	1.75245599607122e-17	2.40314063149558e-15	Upregulated
FBgn0051183	CG31183	-1.43337	0.16812	119.268	2.09725539441319e-17	2.83909227046267e-15	Downregulated
FBgn0030317	pkm	-1.34678	0.158637	623.878	2.15607425463691e-17	2.88177063983685e-15	Downregulated
FBgn0036203	Muc68D	-1.77457	0.209356	1992.43	2.32420568527494e-17	3.06766097885226e-15	Downregulated
FBgn0043791	phu	1.71257	0.332616	669.995	2.44129391095579e-17	3.18242251923237e-15	Upregulated
FBgn0033990	CG10265	0.816305	0.0965554	591.258	2.84530647112543e-17	3.66385256446505e-15	Upregulated
FBgn0025525	bab2	-1.15206	0.136061	142.795	3.01487833222287e-17	3.83543377228208e-15	Downregulated
FBgn0030788	Sap30	0.583652	0.0693133	1396.39	3.75757551024803e-17	4.72336188246535e-15	Upregulated
FBgn0263776	CG43693	-0.921115	0.109437	1517.77	3.86310956970038e-17	4.79889105252545e-15	Downregulated
FBgn0035484	CG11594	-1.56896	0.187079	858.196	5.10565060780678e-17	6.12620054179906e-15	Downregulated
FBgn0010225	Gel	-0.93358	0.111341	3237.4	5.07708412668838e-17	6.12620054179906e-15	Downregulated
FBgn0039350	jigr1	0.579035	0.0690395	5085.98	4.99069038799328e-17	6.12620054179906e-15	Upregulated
FBgn0004852	Ac76E	-1.44297	0.171697	167.927	5.46669806808673e-17	6.48571515740761e-15	Downregulated
FBgn0025885	Inos	-0.615005	0.0735429	2195.83	6.1493789748906e-17	7.21458806620776e-15	Downregulated
FBgn0037934	CG6830	-1.86207	0.2219	198.115	6.3529756865718e-17	7.37154618401227e-15	Downregulated
FBgn0039943	CG17168	0.610935	0.0735179	1464.47	9.58947331447259e-17	1.10060052964691e-14	Upregulated
FBgn0038143	CG9813	-1.2175	0.146476	311.558	1.01351753145853e-16	1.15072382953447e-14	Downregulated
FBgn0031081	Nep3	-1.55505	0.185826	66.5004	1.20839019893892e-16	1.35738213942511e-14	Downregulated
FBgn0035968	Slc45-1	-1.8192	0.218708	183.591	1.24396739488045e-16	1.38263702342554e-14	Downregulated
FBgn0039022	Nepl13	-1.59277	0.191442	81.1311	1.44559642423683e-16	1.59000548369965e-14	Downregulated
FBgn0005391	Yp2	-1.91001	0.232658	58491.3	1.85434163501097e-16	2.01855601279184e-14	Downregulated
FBgn0024432	Dlc90F	0.605345	0.0736255	1885.98	2.00535904649962e-16	2.16067205836628e-14	Upregulated
FBgn0016797	fz2	-1.08817	0.132391	317.095	2.1777336302395e-16	2.29946894016989e-14	Downregulated
FBgn0036827	CG6843	0.709766	0.0864155	1156.61	2.15913644279384e-16	2.29946894016989e-14	Upregulated
FBgn0001197	His2Av	0.600121	0.0731354	9945.05	2.29498124770037e-16	2.39927792024438e-14	Upregulated
FBgn0283437	PPO1	-2.07147	0.251656	148.003	2.50085479072289e-16	2.58887507208265e-14	Downregulated
FBgn0027578	Nepl21	-1.25596	0.153301	407.353	2.62849775480247e-16	2.6945929896077e-14	Downregulated
FBgn0010263	Rbp9	-1.28278	0.15687	787.761	2.9990103890137e-16	3.04486064399959e-14	Downregulated
FBgn0010352	Ogdh	-0.868808	0.106725	3666.01	3.94314295282786e-16	3.96529966084852e-14	Downregulated
FBgn0259163	CG42268	-1.29077	0.159131	311.451	5.39021597092061e-16	5.36936702235384e-14	Downregulated
FBgn0036862	Gbs-76A	-1.69002	0.208896	387.474	5.94479602365054e-16	5.81213900127093e-14	Downregulated
FBgn0015577	alpha-Est9	-1.36654	0.168707	238.688	5.89981713718354e-16	5.81213900127093e-14	Downregulated
FBgn0028490	CG31705	-0.847385	0.104806	1948.79	6.23493121629349e-16	6.03987511127e-14	Downregulated
FBgn0024957	Irp-1B	-0.773216	0.0959668	1840.24	7.85272001208698e-16	7.53789732796604e-14	Downregulated
FBgn0051038	CG31038	-0.988084	0.122697	441.949	8.36164601210879e-16	7.95410993169881e-14	Downregulated
FBgn0039430	CG5455	-0.897753	0.111544	549.858	8.60899772233169e-16	8.11628633483039e-14	Downregulated
FBgn0013674	mt:CoI	-0.929226	0.115603	46072.9	9.0995036602676e-16	8.50280169458102e-14	Downregulated
FBgn0039611	Nepl18	-1.29337	0.16118	387.967	1.06819277896824e-15	9.89390136239093e-14	Downregulated
FBgn0027611	LManII	-0.858979	0.107139	3350.96	1.08300857190556e-15	9.94390218326153e-14	Downregulated
FBgn0030915	CG6179	0.596634	0.0746576	583.15	1.34049424975741e-15	1.2201964468266e-13	Upregulated
FBgn0035092	Nplp1	-1.53087	0.191115	130.686	1.46766082421797e-15	1.32453253358269e-13	Downregulated
FBgn0030425	Nep6	-1.27319	0.159964	1020.98	1.72550407989334e-15	1.54403369318591e-13	Downregulated
FBgn0035370	Non2	0.535715	0.0673781	3483.96	1.85359389918247e-15	1.63405147300605e-13	Upregulated
FBgn0035076	Ance-5	-1.2279	0.154669	500.84	2.0886628750293e-15	1.8226604378045e-13	Downregulated
FBgn0031483	CG9641	0.586659	0.0739855	2576.86	2.20619498574035e-15	1.90944367659282e-13	Upregulated
FBgn0004362	HmgD	0.514006	0.0650903	9466.44	2.86207721421391e-15	2.45696530934021e-13	Upregulated
FBgn0043364	cbt	-1.1172	0.141752	1415.02	3.28776026233895e-15	2.79963392016427e-13	Downregulated
FBgn0287775	18w	-1.40411	0.178114	286.075	3.33543261894749e-15	2.81750664187733e-13	Downregulated
FBgn0264494	CG17646	-1.04108	0.132494	937.651	3.96543362207145e-15	3.3230963186867e-13	Downregulated
FBgn0033987	ckn	-1.34121	0.170732	336.03	4.21775568032918e-15	3.50671513610991e-13	Downregulated
FBgn0031452	Cwc25	0.840263	0.107137	1095.3	4.42446804832771e-15	3.64984047830408e-13	Upregulated
FBgn0025620	CG13360	-1.42954	0.182531	329.942	5.14420390216521e-15	4.21067046534593e-13	Downregulated
FBgn0000504	dsx	-1.1478	0.147121	183.359	6.85912673782763e-15	5.57119378651707e-13	Downregulated
FBgn0025697	santa-maria	-1.49089	0.19213	163.752	1.03562520523997e-14	8.3474553756709e-13	Downregulated
FBgn0086367	t	-1.44307	0.186037	121.774	1.11964890939265e-14	8.95634305627046e-13	Downregulated
FBgn0262475	bru2	-1.19755	0.154972	332.77	1.16160534683674e-14	9.22209838890913e-13	Downregulated
FBgn0032797	Hasp	-1.18222	0.153693	239.349	1.5415561375787e-14	1.21472322811146e-12	Downregulated
FBgn0039024	Nepl15	-1.22144	0.158935	429.436	1.56963184315676e-14	1.22768463939942e-12	Downregulated
FBgn0004107	Cdk2	0.685602	0.0893035	1284.24	1.63200864161226e-14	1.26708670932234e-12	Upregulated
FBgn0031813	Acox3	-1.19119	0.155394	764.283	1.82728922980985e-14	1.39814108533059e-12	Downregulated
FBgn0038752	CG4462	-1.61168	0.207593	58.9955	1.88916758623545e-14	1.43508780885325e-12	Downregulated
FBgn0033782	sug	-1.56717	0.205184	693.564	2.24083515425202e-14	1.69006988526765e-12	Downregulated
FBgn0003687	Tbp	0.537306	0.0704545	999.026	2.42060714485232e-14	1.81270857038977e-12	Upregulated
FBgn0010435	emp	-1.16358	0.152927	734.294	2.83145457942044e-14	2.10544569747186e-12	Downregulated
FBgn0011722	Tig	-1.49509	0.196635	372.989	3.21072860005063e-14	2.37077505510032e-12	Downregulated
FBgn0034763	RYBP	0.608932	0.0802847	1530.65	3.34006295898978e-14	2.44256850771083e-12	Upregulated
FBgn0030434	Brms1	0.560401	0.0738916	1194.01	3.35422325616129e-14	2.44256850771083e-12	Upregulated
FBgn0265262	Vha68-1	-1.19357	0.157358	260.587	3.52320735601222e-14	2.54805112822829e-12	Downregulated
FBgn0015575	alpha-Est7	-1.23889	0.163497	965.458	3.57712160675772e-14	2.56944401671801e-12	Downregulated
FBgn0031739	CG14005	0.528716	0.0698197	744.812	3.66990451474159e-14	2.61827849805111e-12	Upregulated
FBgn0034118	Nup62	0.534315	0.070675	1293.51	4.03075484961672e-14	2.85642553403376e-12	Upregulated
FBgn0035091	CG3829	-1.09294	0.14459	558.979	4.17126008907555e-14	2.93628901870325e-12	Downregulated
FBgn0025595	AkhR	-1.30572	0.172591	208.84	4.20167234711294e-14	2.93810982206394e-12	Downregulated
FBgn0037607	CG8036	-0.678656	0.0898702	12975.8	4.30188299909417e-14	2.98839359127864e-12	Downregulated
FBgn0002985	odd	-1.718	0.223272	42.1061	4.63976958519786e-14	3.18125500325352e-12	Downregulated
FBgn0037149	CG14561	0.680861	0.0902675	464.585	4.63467109766633e-14	3.18125500325352e-12	Upregulated
FBgn0000024	Ace	-1.31078	0.173682	196.252	4.90411594709223e-14	3.34081034099012e-12	Downregulated
FBgn0040211	hgo	-1.22868	0.163145	280.509	5.33216768968303e-14	3.60912555354892e-12	Downregulated
FBgn0004516	Gad1	-1.2648	0.167929	169.261	5.55980582759217e-14	3.73923501487553e-12	Downregulated
FBgn0028400	Syt4	-1.30225	0.17353	131.119	7.18842172413124e-14	4.80395854336087e-12	Downregulated
FBgn0027949	msb1l	0.700066	0.0936883	1180.71	7.91879995920095e-14	5.22591304807518e-12	Upregulated
FBgn0038746	Surf6	0.662877	0.0887119	2056.46	7.88868226154691e-14	5.22591304807518e-12	Upregulated
FBgn0004242	Syt1	-1.27967	0.171372	291.264	8.74191343882825e-14	5.73328347829736e-12	Downregulated
FBgn0041186	Slbp	0.609632	0.0817879	1860.3	9.08029211403862e-14	5.91844471803295e-12	Upregulated
FBgn0004045	Yp1	-1.5681	0.211416	36731.6	1.11175315016952e-13	7.11454637129692e-12	Downregulated
FBgn0002563	Lsp1beta	-2.0774	0.280404	1651.08	1.2073491153215e-13	7.67975861968661e-12	Downregulated
FBgn0037090	Est-Q	-1.16048	0.156438	179.323	1.29993153643459e-13	8.21914796000769e-12	Downregulated
FBgn0261788	Ank2	-1.11304	0.150178	226.688	1.33007048757829e-13	8.35965135615427e-12	Downregulated
FBgn0034909	pippin	-1.67526	0.223546	52.158	1.46642932294399e-13	9.16214628459504e-12	Downregulated
FBgn0030706	Lrp4	-1.62103	0.217202	59.7897	1.53199722301744e-13	9.51550510461244e-12	Downregulated
FBgn0051665	wry	-1.38335	0.186442	89.7127	1.56247426842572e-13	9.59999056057937e-12	Downregulated
FBgn0028399	Serinc	-0.591196	0.0800866	1155.69	1.56378291165797e-13	9.59999056057937e-12	Downregulated
FBgn0034650	NC2alpha	0.591767	0.0802359	1018.12	1.64307862836797e-13	1.00284781716401e-11	Upregulated
FBgn0026565	Ass	-1.61207	0.215911	57.386	1.66128157234658e-13	1.00813058174756e-11	Downregulated
FBgn0053983	obst-H	2.80322	0.332958	36.0507	1.77367270032381e-13	1.07018343101252e-11	Upregulated
FBgn0035978	UGP	-0.693859	0.0944069	3148.35	1.99069226244507e-13	1.18755477961342e-11	Downregulated
FBgn0031875	CG3430	0.520104	0.0707638	1181.79	1.98838305175645e-13	1.18755477961342e-11	Upregulated
FBgn0040732	CG16926	-1.45886	0.199035	1994.18	2.32610375474986e-13	1.37214131544155e-11	Downregulated
FBgn0259821	CG42402	-1.43592	0.195405	110.119	2.58650233113803e-13	1.51727100636036e-11	Downregulated
FBgn0004047	Yp3	-1.90002	0.260874	40583.7	2.60862924297897e-13	1.52179647384613e-11	Downregulated
FBgn0032603	CG17928	-1.10332	0.150813	215.954	2.6874864267527e-13	1.55918511978471e-11	Downregulated
FBgn0031434	insv	0.727864	0.099766	1053.59	2.98985863870004e-13	1.72513209650457e-11	Upregulated
FBgn0028886	CG15279	-1.08556	0.148901	294.497	3.2333338247804e-13	1.85547673129653e-11	Downregulated
FBgn0013342	nSyb	-1.19049	0.163447	530.116	3.325455864707e-13	1.8980264040779e-11	Downregulated
FBgn0053653	Cadps	-1.12214	0.153839	155.628	3.35660712157982e-13	1.9055061611162e-11	Downregulated
FBgn0001250	if	-1.03659	0.14284	262.215	4.16484075335437e-13	2.3516873537256e-11	Downregulated
FBgn0030816	CG16700	-0.903574	0.124742	492.121	4.44374347270322e-13	2.49582379405709e-11	Downregulated
FBgn0266377	Pde8	-1.06635	0.147181	366.58	4.51112171024132e-13	2.52026106552583e-11	Downregulated
FBgn0003429	slo	-1.05154	0.145203	345.078	4.56312135900054e-13	2.53589465419404e-11	Downregulated
FBgn0039313	CG11892	-2.03538	0.281853	695.052	4.75962254456001e-13	2.63124892397953e-11	Downregulated
FBgn0033246	ACC	-1.19704	0.165669	5392.68	5.00450630866593e-13	2.75221781839602e-11	Downregulated
FBgn0013676	mt:CoIII	-1.08504	0.150469	26247.9	5.4706335206633e-13	2.99297509557947e-11	Downregulated
FBgn0038767	trem	0.682833	0.0946737	515.455	5.5310484355946e-13	3.01042991914656e-11	Upregulated
FBgn0025592	Gk1	-0.729629	0.101233	792.86	5.72429094376036e-13	3.0838157181207e-11	Downregulated
FBgn0050015	CG30015	-1.16432	0.16149	431.543	5.84172592712256e-13	3.13110579007549e-11	Downregulated
FBgn0284245	eEF1alpha1	-0.547566	0.0760571	126383	6.04535134005062e-13	3.22388206058558e-11	Downregulated
FBgn0028996	onecut	-1.56726	0.214621	50.6183	6.10592084698182e-13	3.23982001122015e-11	Downregulated
FBgn0029898	CG14439	-1.59178	0.21977	91.5734	6.36787617118384e-13	3.36192022457651e-11	Downregulated
FBgn0035623	mthl2	-1.5547	0.212919	43.537	6.80910163188297e-13	3.55927248173526e-11	Downregulated
FBgn0031535	CG12795	0.571816	0.0797429	1195.77	7.47621623584755e-13	3.88873730218297e-11	Upregulated
FBgn0041160	comm2	-1.6893	0.233636	64.9745	7.89889791785246e-13	4.0884540742453e-11	Downregulated
FBgn0010282	TfIIFalpha	0.724775	0.101318	2404.26	8.46753131239415e-13	4.36139820134487e-11	Upregulated
FBgn0032006	Pvr	-1.12921	0.157838	276.132	8.90234653327846e-13	4.56310082742171e-11	Downregulated
FBgn0030828	CG5162	-1.3843	0.19388	1170.06	9.33964032745145e-13	4.7641189477082e-11	Downregulated
FBgn0028480	CG17841	-0.721598	0.10108	3387.55	9.42252857557854e-13	4.78329227065066e-11	Downregulated
FBgn0012034	AcCoAS	-1.20343	0.168978	5405.81	1.06739489608242e-12	5.36931775492424e-11	Downregulated
FBgn0061515	endos	0.549963	0.0772263	5251.24	1.06856578580801e-12	5.36931775492424e-11	Upregulated
FBgn0024188	san	0.524801	0.073698	1420.55	1.07294823969033e-12	5.36931775492424e-11	Upregulated
FBgn0027950	MBD-like	0.518134	0.0728146	636.321	1.11595031799206e-12	5.5320748392855e-11	Upregulated
FBgn0010278	Ssrp	0.640548	0.0902338	3809.72	1.25916137730614e-12	6.21284344998856e-11	Upregulated
FBgn0023179	amon	-1.41891	0.199356	104.638	1.34806987283777e-12	6.61709879028857e-11	Downregulated
FBgn0026721	fat-spondin	-1.1204	0.158389	1114.17	1.50973447395992e-12	7.31251665621228e-11	Downregulated
FBgn0032913	CG9259	-1.92001	0.271794	544.401	1.54186386386425e-12	7.43403677559022e-11	Downregulated
FBgn0028540	CG9008	-0.890323	0.125993	352.952	1.60746649210714e-12	7.6830947989276e-11	Downregulated
FBgn0037843	CG4511	0.632179	0.0895646	2797.08	1.68754406616176e-12	8.02647648405496e-11	Upregulated
FBgn0031435	Elba2	0.57557	0.0817649	1582.39	1.9346837918374e-12	9.11978846339779e-11	Upregulated
FBgn0267435	chp	-1.1992	0.170564	547.43	2.11282676106429e-12	9.82790210135589e-11	Downregulated
FBgn0036935	CG14186	-1.23895	0.176004	125.359	2.2617724364908e-12	1.04745855951344e-10	Downregulated
FBgn0031886	Nuf2	0.637913	0.0909165	657.44	2.28354412677273e-12	1.05292325041892e-10	Upregulated
FBgn0030613	Rab3-GEF	-1.15312	0.163804	90.2865	2.36583310113747e-12	1.08612311803959e-10	Downregulated
FBgn0001090	bnb	-1.05892	0.151073	467.202	2.44564655293128e-12	1.11790398062344e-10	Downregulated
FBgn0029914	CG4558	0.529946	0.0756994	971.105	2.55157972589303e-12	1.16129872093554e-10	Upregulated
FBgn0030615	Cyp4s3	-1.22743	0.175374	231.042	2.60281865710363e-12	1.17953485838443e-10	Downregulated
FBgn0039844	CG1607	-1.25345	0.178819	165.234	2.66731828306951e-12	1.20359887824491e-10	Downregulated
FBgn0010114	hig	-1.2547	0.179337	160.869	2.93197012666836e-12	1.3173903220209e-10	Downregulated
FBgn0033367	PPO2	-1.73477	0.247927	169.806	3.02830933174599e-12	1.35491178957229e-10	Downregulated
FBgn0035640	mad2	0.573918	0.0823293	758.04	3.15971916092877e-12	1.4077415451581e-10	Upregulated
FBgn0023167	SmD3	0.595243	0.0856655	1005.62	3.69882328456178e-12	1.63413703186979e-10	Upregulated
FBgn0061356	Hao	-1.44692	0.208735	1075.16	3.96071554947173e-12	1.742549811953e-10	Downregulated
FBgn0020299	stumps	-1.08038	0.154863	71.9511	4.00666154388657e-12	1.75544976107462e-10	Downregulated
FBgn0035148	CG3402	0.508861	0.0733637	837.78	4.0379430663727e-12	1.76184466272022e-10	Upregulated
FBgn0029167	Hml	-1.34629	0.194062	732.886	4.1853389182693e-12	1.81797947177576e-10	Downregulated
FBgn0266369	Mtp	-0.557608	0.080452	941.507	4.20103221056242e-12	1.81797947177576e-10	Downregulated
FBgn0031064	CG12531	-1.75908	0.250407	45.5848	4.73985209628056e-12	2.04277952182149e-10	Downregulated
FBgn0263336	lncRNA:CR43417	-1.29639	0.188145	204.329	5.74120465985716e-12	2.4642837399769e-10	Downregulated
FBgn0036454	CG17839	-1.08684	0.157814	409.242	5.94023292316392e-12	2.53938945083756e-10	Downregulated
FBgn0031428	CG9886	-1.14607	0.166864	221.354	6.75370363237156e-12	2.87549825218594e-10	Downregulated
FBgn0267828	Fatp1	-0.723068	0.10544	903.082	7.03175071897825e-12	2.98185766432495e-10	Downregulated
FBgn0259246	brp	-1.50077	0.218083	134.689	7.17212891736293e-12	3.02922036953741e-10	Downregulated
FBgn0010774	Ref1	0.537674	0.0784806	3816.61	7.33540085640867e-12	3.08583655947487e-10	Upregulated
FBgn0031245	CG3625	-1.20292	0.175465	135.576	8.01551994084672e-12	3.34529150416603e-10	Downregulated
FBgn0032863	Cdc23	0.585275	0.0855942	573.559	8.06586729633644e-12	3.35305089692978e-10	Upregulated
FBgn0024542	Neos	0.540068	0.079107	764.827	8.69042986511478e-12	3.58446284944324e-10	Upregulated
FBgn0031936	CG13794	-1.18763	0.173952	163.103	9.2313918957703e-12	3.79277303608711e-10	Downregulated
FBgn0259224	CG42324	-1.24264	0.18199	194.61	9.29104661451059e-12	3.8024868683185e-10	Downregulated
FBgn0052647	CG32647	-1.11554	0.163652	523.692	9.55350265413439e-12	3.89480442181487e-10	Downregulated
FBgn0268063	ltl	-1.06208	0.155937	210.785	1.03126651848381e-11	4.17208550523776e-10	Downregulated
FBgn0010241	Mdr50	-1.72763	0.250748	57.928	1.08731491759982e-11	4.38204512020475e-10	Downregulated
FBgn0052279	Drsl2	1.60058	0.330129	97.0479	1.09971381116788e-11	4.3984386864097e-10	Upregulated
FBgn0053143	CG33143	-1.29564	0.189882	73.9612	1.16278998537486e-11	4.63316960587665e-10	Downregulated
FBgn0038839	Ktl	-1.49936	0.218377	50.0129	1.17227884922231e-11	4.65341818381142e-10	Downregulated
FBgn0036553	CG17027	-1.47125	0.216516	111.958	1.30675779598866e-11	5.11370066533314e-10	Downregulated
FBgn0037643	ScsbetaA	-0.642009	0.0948619	4698.6	1.30760410989672e-11	5.11370066533314e-10	Downregulated
FBgn0259108	futsch	-1.07474	0.159114	260.199	1.49605862943823e-11	5.80767759861702e-10	Downregulated
FBgn0030574	sbm	-0.988204	0.146625	236.807	1.68990502228911e-11	6.51230187239078e-10	Downregulated
FBgn0037722	CG8319	0.560366	0.0833074	595.879	1.74454424348688e-11	6.69841551526473e-10	Upregulated
FBgn0265959	rdgC	-1.15284	0.171245	131.499	1.87490894304256e-11	7.17288533680665e-10	Downregulated
FBgn0287184	FASN3	-1.27468	0.189695	2035.82	1.884696762724e-11	7.18430076447751e-10	Downregulated
FBgn0028563	sut1	0.550714	0.0820552	1931.42	1.92851648240351e-11	7.32489407830888e-10	Upregulated
FBgn0037167	CG11425	2.13988	0.330957	192.473	1.99700127038367e-11	7.54066206054841e-10	Upregulated
FBgn0030364	Lsm12a	0.501461	0.074776	2227.1	1.99960732735444e-11	7.54066206054841e-10	Upregulated
FBgn0035770	pst	-1.03555	0.154643	2489.01	2.14350177923779e-11	8.05453213059495e-10	Downregulated
FBgn0051619	nolo	-1.25128	0.186394	107.466	2.27478182981498e-11	8.48742803569484e-10	Downregulated
FBgn0037801	CG3999	-0.9276	0.138541	144.391	2.36988534524079e-11	8.81113357760475e-10	Downregulated
FBgn0024943	PIP82	-1.23947	0.185436	237.182	2.47815102179477e-11	9.18133215408105e-10	Downregulated
FBgn0037707	RnpS1	0.502391	0.075346	1246.79	2.59933587172108e-11	9.59663897535067e-10	Upregulated
FBgn0003308	ry	-1.10204	0.165237	320.062	2.67491632627844e-11	9.84126881155891e-10	Downregulated
FBgn0052432	CG32432	-1.26248	0.188227	56.9841	2.74169289511951e-11	1.00519219720718e-09	Downregulated
FBgn0032373	Vha100-5	-1.47862	0.221133	166.302	2.84777625347772e-11	1.03332197458664e-09	Downregulated
FBgn0262160	CG9932	-1.02718	0.154304	1200.56	2.83526799386383e-11	1.03332197458664e-09	Downregulated
FBgn0262508	CG43078	-1.22078	0.183493	694.312	2.95568060732438e-11	1.0688024497513e-09	Downregulated
FBgn0264606	Fife	-1.37327	0.205623	80.2278	3.01167407809257e-11	1.0853333307365e-09	Downregulated
FBgn0034802	CNBP	0.616669	0.0928375	22920.8	3.08417730561399e-11	1.10768123027137e-09	Upregulated
FBgn0036857	Aldh7A1	-1.08712	0.163676	315.24	3.19808620450132e-11	1.14469804180778e-09	Downregulated
FBgn0033484	CG2269	-1.41354	0.212613	188.666	3.22820943352124e-11	1.1515764665051e-09	Downregulated
FBgn0025454	Cyp6g1	-1.10206	0.166425	2680.73	3.5489424053062e-11	1.25749271334323e-09	Downregulated
FBgn0010314	Cks30A	0.548338	0.0829513	949.812	3.84364610258581e-11	1.35283530657345e-09	Upregulated
FBgn0031645	CG3036	-0.968954	0.146594	1105.3	3.89362827845209e-11	1.3658744515673e-09	Downregulated
FBgn0264087	Slob	-1.09834	0.166242	341.079	4.06130519234364e-11	1.41529113947051e-09	Downregulated
FBgn0028572	qtc	-0.77966	0.118028	262.824	4.05164210139418e-11	1.41529113947051e-09	Downregulated
FBgn0000557	eEF1alpha2	-1.14888	0.174009	673.397	4.10748014527721e-11	1.42667377809152e-09	Downregulated
FBgn0259173	corn	-1.16595	0.17589	93.5873	4.1243488051824e-11	1.42783603389905e-09	Downregulated
FBgn0032218	CG5381	-0.84139	0.127699	324.624	4.5535414471234e-11	1.5661512749243e-09	Downregulated
FBgn0034918	Pym	0.625655	0.0950906	947.93	4.72485935263979e-11	1.61455630758976e-09	Upregulated
FBgn0037754	CG8500	-1.70531	0.254327	36.3205	5.0757699530915e-11	1.72887273982881e-09	Downregulated
FBgn0085353	CG34324	-1.79821	0.274939	3284.23	5.1305218021421e-11	1.74190288452792e-09	Downregulated
FBgn0041337	Cyp309a2	-1.15562	0.175936	210.548	5.23090010523409e-11	1.7702908401015e-09	Downregulated
FBgn0052843	Dh31-R	-1.17203	0.178002	106.632	5.46047600545752e-11	1.84208198535546e-09	Downregulated
FBgn0031414	eys	-1.43353	0.217886	98.0861	5.76121787941097e-11	1.9311968123397e-09	Downregulated
FBgn0263390	Nha2	-0.916422	0.139774	243.898	5.75876072871847e-11	1.9311968123397e-09	Downregulated
FBgn0032507	CG9377	-1.46321	0.222484	73.6265	5.96575665726414e-11	1.99343115645734e-09	Downregulated
FBgn0034070	SP2353	-1.40206	0.212718	63.6941	6.25563880983045e-11	2.0771474903459e-09	Downregulated
FBgn0029834	CG5937	-1.44938	0.218187	38.0797	6.39145184398783e-11	2.10897937564586e-09	Downregulated
FBgn0037262	MED31	0.602609	0.0922823	774.527	6.59635879120677e-11	2.16981160362468e-09	Upregulated
FBgn0033033	scaf	-1.20348	0.183648	71.8752	7.11760231829808e-11	2.32677284454828e-09	Downregulated
FBgn0260653	serp	-1.23955	0.189306	79.4092	7.27477950924075e-11	2.37081471722448e-09	Downregulated
FBgn0032321	YL-1	0.57156	0.087736	632.406	7.31046249348304e-11	2.37511302980577e-09	Upregulated
FBgn0000567	Eip74EF	-1.31713	0.201558	110.893	7.42252506736004e-11	2.4041239934434e-09	Downregulated
FBgn0011288	Snap25	-1.43064	0.219359	118.627	7.88477145918941e-11	2.54603369533887e-09	Downregulated
FBgn0039883	RhoGAP100F	-0.945768	0.14527	154.215	8.15047438734648e-11	2.62380667853633e-09	Downregulated
FBgn0002938	ninaC	-1.07241	0.165112	1198.91	8.36540846964274e-11	2.68271085505767e-09	Downregulated
FBgn0035312	CG15820	0.609016	0.0937808	557.322	8.38426538658046e-11	2.68271085505767e-09	Upregulated
FBgn0035538	DopEcR	-1.2775	0.196114	112.911	8.46566997002977e-11	2.7005742964817e-09	Downregulated
FBgn0052549	Nt5b	-0.583899	0.0899547	2124.76	8.53381215946673e-11	2.71411212625931e-09	Downregulated
FBgn0038074	Gnmt	1.9699	0.302065	239.945	9.0651520816543e-11	2.8744426675732e-09	Upregulated
FBgn0033483	egr	-1.03087	0.158896	158.05	9.15370904204932e-11	2.89383274775446e-09	Downregulated
FBgn0036405	CG6833	0.509119	0.0786784	507.104	9.77038468892352e-11	3.07956692329383e-09	Upregulated
FBgn0262870	axo	-1.16807	0.180277	164.299	1.02125205460712e-10	3.20934537041564e-09	Downregulated
FBgn0002939	ninaD	-2.06659	0.31133	48.0779	1.08231810328528e-10	3.35137737612589e-09	Downregulated
FBgn0037956	CG6959	-1.35437	0.209062	84.9039	1.08857645158966e-10	3.36090021998105e-09	Downregulated
FBgn0052732	Setd3	0.587995	0.0911923	616.27	1.13732193625246e-10	3.50116102766466e-09	Upregulated
FBgn0035325	CG13806	1.912	0.291082	40.4387	1.18842616122165e-10	3.64784646405216e-09	Upregulated
FBgn0085249	CG34220	-1.99512	0.312642	10539.7	1.29037425687235e-10	3.94929326907685e-09	Downregulated
FBgn0015777	nrv2	-0.987543	0.153604	353.527	1.31361593173845e-10	3.9972537819096e-09	Downregulated
FBgn0263316	Mrp4	-0.984961	0.153119	175.342	1.35259487584392e-10	4.10403715345861e-09	Downregulated
FBgn0266420	Ote	0.528533	0.0823868	1750.11	1.40749589347378e-10	4.2583808421747e-09	Upregulated
FBgn0032076	Argl	-1.3832	0.216257	1576.96	1.558014573448e-10	4.70030739458213e-09	Downregulated
FBgn0264253	Send2	2.03501	0.320454	51.4843	1.69885970112259e-10	5.09609647277086e-09	Upregulated
FBgn0005586	Rab3	-1.31902	0.20619	107.89	1.8297601819503e-10	5.47321183037203e-09	Downregulated
FBgn0050055	lncRNA:CR30055	0.572958	0.089878	869.502	1.83579113076402e-10	5.47573970331561e-09	Upregulated
FBgn0035021	CG4622	0.501557	0.0786867	682.73	1.84445580046742e-10	5.48608698510857e-09	Upregulated
FBgn0039052	CG6733	-1.60582	0.251846	148.723	1.940827381325e-10	5.75651582005918e-09	Downregulated
FBgn0014073	Tie	-1.10849	0.173917	150.527	1.98524118703203e-10	5.85535242845565e-09	Downregulated
FBgn0000559	eEF2	-0.540327	0.0850315	50491	2.09108353792107e-10	6.12999077016764e-09	Downregulated
FBgn0067628	CG33331	0.651719	0.102819	362.178	2.33597260378052e-10	6.79491314691971e-09	Upregulated
FBgn0039064	CG4467	-1.18989	0.187474	105.123	2.4949064007586e-10	7.23728480373903e-09	Downregulated
FBgn0003074	Pgi	-0.609402	0.0963407	6419.37	2.52604859578935e-10	7.3075471569698e-09	Downregulated
FBgn0052579	CG32579	0.506725	0.0801178	794.424	2.54187135191384e-10	7.3332294002345e-09	Upregulated
FBgn0031530	Pgant2	-1.18716	0.186116	54.4081	2.58352043562475e-10	7.43307691546643e-09	Downregulated
FBgn0037057	CG10512	-1.15216	0.182365	392.426	2.6794245162838e-10	7.66722045188093e-09	Downregulated
FBgn0037553	CG18249	-1.08535	0.171705	129.922	2.6724783898367e-10	7.66722045188093e-09	Downregulated
FBgn0261565	Lmpt	-0.96765	0.153219	786.466	2.71722469508754e-10	7.75437177173765e-09	Downregulated
FBgn0031461	daw	-1.13494	0.179883	284.375	2.84982663538923e-10	8.08906436641797e-09	Downregulated
FBgn0037228	CG1092	-1.29008	0.204376	152.009	2.894014981385e-10	8.19246761084295e-09	Downregulated
FBgn0002945	nkd	-1.24822	0.195991	47.6832	2.99955081692013e-10	8.44593522022924e-09	Downregulated
FBgn0034229	CtsK2	-1.30374	0.207075	742.522	3.02064443258505e-10	8.48270866054935e-09	Downregulated
FBgn0053970	osy	-1.3482	0.213579	151.535	3.03352684167228e-10	8.49628910377124e-09	Downregulated
FBgn0066101	LpR1	-0.569058	0.0903512	551.941	3.04860818164062e-10	8.51594015606966e-09	Downregulated
FBgn0031116	CG1695	-1.23307	0.19403	49.432	3.11908993891119e-10	8.68983394853911e-09	Downregulated
FBgn0003149	Prm	-0.985914	0.156692	855.588	3.1783035343846e-10	8.83150184725448e-09	Downregulated
FBgn0050035	Tret1-1	-0.911747	0.145007	2874.09	3.22609841068968e-10	8.94078034605572e-09	Downregulated
FBgn0036461	Zip71B	-1.50762	0.238769	134.327	3.3540005850354e-10	9.24802978344735e-09	Downregulated
FBgn0003651	svp	-1.12342	0.178803	245.847	3.43813584106294e-10	9.4539782150478e-09	Downregulated
FBgn0035695	CG10226	-1.37352	0.218213	101.339	3.63777441758879e-10	9.95773403367385e-09	Downregulated
FBgn0031184	CG14615	-0.729087	0.116249	336.598	3.64019825456777e-10	9.95773403367385e-09	Downregulated
FBgn0263072	CG43347	-1.30496	0.205997	47.2891	3.68033292783353e-10	1.00222066314728e-08	Downregulated
FBgn0034314	nopo	0.51494	0.0821632	771.969	3.68275042429344e-10	1.00222066314728e-08	Upregulated
FBgn0013953	Esp	-1.30105	0.207334	197.489	3.76743964374874e-10	1.02263226730959e-08	Downregulated
FBgn0029147	NtR	-1.24197	0.198281	250.262	3.79095344357463e-10	1.02637634386422e-08	Downregulated
FBgn0039691	IntS11	0.577788	0.0922933	873.284	3.84510511689266e-10	1.03837506212966e-08	Upregulated
FBgn0033504	CAP	-0.703215	0.11235	739.179	3.88941686271012e-10	1.04766205748358e-08	Downregulated
FBgn0026403	Ndg	-1.03546	0.165353	198.887	3.90452923666515e-10	1.04787030990446e-08	Downregulated
FBgn0039258	beta4GalT7	0.602142	0.0962165	448.779	3.91003790228579e-10	1.04787030990446e-08	Upregulated
FBgn0267347	squ	0.513884	0.0821288	1521.45	3.92811388094232e-10	1.05004948022456e-08	Upregulated
FBgn0029814	CG15765	-1.05834	0.168838	104.875	4.00970691687923e-10	1.06915392260929e-08	Downregulated
FBgn0028743	Dhit	0.650161	0.103977	787.491	4.03969250565186e-10	1.07443609992892e-08	Upregulated
FBgn0032021	CG7781	-1.06919	0.170975	140.343	4.24567463671479e-10	1.12075196222679e-08	Downregulated
FBgn0031059	CG14229	0.67997	0.108868	475.539	4.23964318074043e-10	1.12075196222679e-08	Upregulated
FBgn0263456	nwk	-1.35711	0.216705	127.484	4.30736917859295e-10	1.13420227323598e-08	Downregulated
FBgn0262593	Shab	-1.20963	0.193575	136.688	4.56958359247321e-10	1.19711315880691e-08	Downregulated
FBgn0259682	Jabba	0.53236	0.0854116	16474.7	4.58029847673067e-10	1.19711315880691e-08	Upregulated
FBgn0039312	CG10514	-1.73529	0.279245	629.44	4.73045659596426e-10	1.23026825607849e-08	Downregulated
FBgn0033526	Caf1-105	0.5495	0.0882259	1776.14	4.72262559961019e-10	1.23026825607849e-08	Upregulated
FBgn0023095	caps	-0.921958	0.148104	378.471	4.93301808440616e-10	1.27666024395207e-08	Downregulated
FBgn0031397	CG15385	-0.887938	0.142508	107.403	5.17105798165981e-10	1.33499269506958e-08	Downregulated
FBgn0039054	Cow	-1.28493	0.206362	180.042	5.26425309054916e-10	1.35573776544167e-08	Downregulated
FBgn0262004	CG42822	-1.04203	0.167472	138.394	5.32197412482371e-10	1.36726824292004e-08	Downregulated
FBgn0023180	Orc6	0.625291	0.100713	324.924	5.38888921334264e-10	1.38109905834187e-08	Upregulated
FBgn0265174	PIG-V	0.5445	0.0877425	920.18	5.45586083566934e-10	1.39487735021386e-08	Upregulated
FBgn0052017	CG32017	-1.33991	0.214987	76.0782	5.60304552513165e-10	1.42904728743635e-08	Downregulated
FBgn0263930	dally	-0.931244	0.150117	295.781	5.64053619310239e-10	1.43514269067393e-08	Downregulated
FBgn0031004	CG7992	-1.13514	0.183091	162.394	6.20031226267156e-10	1.57000233049278e-08	Downregulated
FBgn0033715	CG8490	0.601984	0.0973952	522.314	6.39451961047926e-10	1.61530460686724e-08	Upregulated
FBgn0026755	Ugt37B1	-1.40122	0.22271	35.0289	6.57006833941621e-10	1.65568858224095e-08	Downregulated
FBgn0036663	CG9674	-0.829934	0.134439	1973.11	6.70689111099642e-10	1.68213926938269e-08	Downregulated
FBgn0051664	CG31664	-1.2243	0.197359	76.9008	6.75231990743898e-10	1.68952004508645e-08	Downregulated
FBgn0013684	mt:ND5	-1.29175	0.209799	5324.4	6.96164657368343e-10	1.73777839648991e-08	Downregulated
FBgn0034084	CG8435	0.544769	0.0883637	718.091	7.05945197984934e-10	1.75390008129951e-08	Upregulated
FBgn0039915	Gat	-1.29691	0.207745	45.5521	7.09533095246365e-10	1.75635300534696e-08	Downregulated
FBgn0288229	CG3164	-1.57092	0.255006	963.563	7.64415321352606e-10	1.87708404143306e-08	Downregulated
FBgn0031220	CG4822	-1.188	0.19284	209.643	7.63274966930586e-10	1.87708404143306e-08	Downregulated
FBgn0026061	Mipp1	-0.909143	0.147732	437.779	7.62338986709227e-10	1.87708404143306e-08	Downregulated
FBgn0023076	Clk	-1.1668	0.189451	99.988	8.17433028414986e-10	2.00261608979903e-08	Downregulated
FBgn0000723	FER	-0.858192	0.139616	154.69	8.31571230395395e-10	2.03253718095949e-08	Downregulated
FBgn0031717	Oscillin	-1.04301	0.170052	173.306	8.66535004337539e-10	2.11310464452658e-08	Downregulated
FBgn0027617	CG5808	0.658631	0.10745	294.568	8.87289420794402e-10	2.15376758486623e-08	Upregulated
FBgn0001234	lncRNA:Hsromega	-0.666611	0.108785	867.378	8.91517370627837e-10	2.15906695331636e-08	Downregulated
FBgn0034045	CG8249	-1.17636	0.191826	131.511	9.15804145014903e-10	2.21280914581519e-08	Downregulated
FBgn0030025	CG2147	0.570444	0.0932222	535.469	9.42760835804185e-10	2.27274238932794e-08	Upregulated
FBgn0260499	qvr	-1.29351	0.211249	187.772	9.81977798967537e-10	2.36189147592215e-08	Downregulated
FBgn0036891	CG9372	-0.969617	0.158652	185.771	1.01787196888447e-09	2.44266139078435e-08	Downregulated
FBgn0036659	CG9701	-1.37414	0.223417	58.9662	1.04810368816695e-09	2.50461321869743e-08	Downregulated
FBgn0051217	modSP	-0.770079	0.126135	300.292	1.04843171007128e-09	2.50461321869743e-08	Downregulated
FBgn0036278	CrzR	-1.10425	0.180434	97.2694	1.05736300808407e-09	2.52024740459586e-08	Downregulated
FBgn0037238	CG1090	-1.75552	0.281719	38.3435	1.06213378406806e-09	2.52188869332999e-08	Downregulated
FBgn0035965	Use1	0.546043	0.0895121	449.336	1.06282836303802e-09	2.52188869332999e-08	Upregulated
FBgn0028506	CG4455	0.587127	0.0963127	554.083	1.08930726231e-09	2.57892273155411e-08	Upregulated
FBgn0027621	Pfrx	-0.931552	0.152916	1710.78	1.11895749580764e-09	2.6431928855107e-08	Downregulated
FBgn0038766	CG4854	0.658915	0.108161	255.97	1.12816976203051e-09	2.65900547260718e-08	Upregulated
FBgn0004654	Pgd	-0.531853	0.087409	1835.52	1.1666284034603e-09	2.74352545927335e-08	Downregulated
FBgn0262467	Scox	0.522377	0.0859212	1209.68	1.20457927761093e-09	2.82647835384306e-08	Upregulated
FBgn0032136	Apoltp	-1.12803	0.185867	1522.18	1.29325596529032e-09	3.027824775499e-08	Downregulated
FBgn0035337	CG15877	0.64915	0.107067	598.996	1.34037783968288e-09	3.12429351196723e-08	Upregulated
FBgn0260964	Vmat	-0.927207	0.152857	239.201	1.34638310438897e-09	3.13137867824738e-08	Downregulated
FBgn0041182	Tep2	-1.01224	0.167005	801.111	1.3675255378026e-09	3.1735609128918e-08	Downregulated
FBgn0265048	cv-d	-1.02318	0.168915	284.437	1.42026994848017e-09	3.28153837768098e-08	Downregulated
FBgn0037153	olf413	-1.3036	0.212911	38.9328	1.53073481872331e-09	3.52904562246712e-08	Downregulated
FBgn0032669	CG15155	-1.40141	0.231385	326.016	1.55911390917653e-09	3.5866413435719e-08	Downregulated
FBgn0026402	NiPp1	0.512831	0.0849986	495.761	1.60956290951982e-09	3.69464668730865e-08	Upregulated
FBgn0038719	CG16727	-1.45596	0.240185	188.678	1.63755667713689e-09	3.74263224110138e-08	Downregulated
FBgn0027872	rdgBbeta	0.508807	0.0843781	808.379	1.6414416609901e-09	3.74340874695344e-08	Upregulated
FBgn0035246	CG13928	-1.1748	0.194636	166.326	1.69194458091949e-09	3.85026785127777e-08	Downregulated
FBgn0262139	trh	-1.29854	0.212434	33.1661	1.82135369551239e-09	4.13489510228203e-08	Downregulated
FBgn0001120	gnu	0.675796	0.112487	3248.2	1.88119090278071e-09	4.24433648343194e-08	Upregulated
FBgn0000636	Fas3	-0.730132	0.121669	526.72	1.97165673689882e-09	4.43896023132509e-08	Downregulated
FBgn0038453	Arl6IP1	0.517698	0.0863483	1394.39	2.03192346289025e-09	4.55521865067053e-08	Upregulated
FBgn0010421	TfIIFbeta	0.534117	0.0891469	1168.02	2.08343663130865e-09	4.6608066504212e-08	Upregulated
FBgn0034356	Pepck2	-1.3458	0.223309	59.2008	2.23840805448836e-09	4.98636089606384e-08	Downregulated
FBgn0261673	nemy	-1.41221	0.235705	225.668	2.25384514985973e-09	5.01017914470925e-08	Downregulated
FBgn0003076	Pgm1	-0.774543	0.129588	4448.17	2.26927109036699e-09	5.0338725720977e-08	Downregulated
FBgn0015766	Msr-110	-1.07046	0.179098	2290.58	2.30679674145797e-09	5.10638716835528e-08	Downregulated
FBgn0027903	PolD2	0.576638	0.096606	628.291	2.39337133150516e-09	5.2869472571889e-08	Upregulated
FBgn0036391	CG17364	-1.30331	0.216678	53.1329	2.40572229330866e-09	5.30313605324554e-08	Downregulated
FBgn0010019	Cyp4g1	-1.1804	0.19794	53065.5	2.43231125745047e-09	5.35057803487906e-08	Downregulated
FBgn0031309	Tfb4	0.555944	0.0931859	378.963	2.43814999099167e-09	5.35227146671125e-08	Upregulated
FBgn0011787	mRpL12	0.612729	0.102863	1801.96	2.57254743617087e-09	5.63558680052453e-08	Upregulated
FBgn0262562	CG43102	-1.343	0.225054	114.449	2.73557374909631e-09	5.98031536577805e-08	Downregulated
FBgn0000299	Col4a1	-1.15686	0.194647	2825.08	2.77916594245135e-09	6.06306057569087e-08	Downregulated
FBgn0039594	snu	-1.11324	0.187212	254.249	2.85896285002152e-09	6.2242863367788e-08	Downregulated
FBgn0026563	CG1979	-1.43592	0.241374	170.885	2.95299197684816e-09	6.37742093994812e-08	Downregulated
FBgn0031306	CG4577	-1.01598	0.171085	261.81	2.94512876103879e-09	6.37742093994812e-08	Downregulated
FBgn0039738	Mgat2	-0.794874	0.13384	175.096	2.95346040310127e-09	6.37742093994812e-08	Downregulated
FBgn0030237	CG15209	-1.10087	0.185449	187.402	3.00384972174457e-09	6.47298963508182e-08	Downregulated
FBgn0015774	NetB	-1.10837	0.185521	44.4835	3.09674257018459e-09	6.63255675427568e-08	Downregulated
FBgn0031097	obst-A	-1.67805	0.271138	19.648	3.12199206108419e-09	6.67310003501781e-08	Downregulated
FBgn0031694	Cyp4ac2	-1.38986	0.23292	52.6696	3.16586978482151e-09	6.73960061651821e-08	Downregulated
FBgn0030884	CG6847	-1.10646	0.186132	88.1332	3.1854276085416e-09	6.7675915731571e-08	Downregulated
FBgn0037714	CG9396	-1.50877	0.255849	182.745	3.59286870104855e-09	7.60262537362156e-08	Downregulated
FBgn0033268	Obp44a	-1.42919	0.243107	542.204	3.89737346571445e-09	8.21404519450676e-08	Downregulated
FBgn0032706	Irk3	-1.31292	0.222834	289.346	4.02992986502503e-09	8.45964800095414e-08	Downregulated
FBgn0017482	T3dh	-0.915813	0.15531	79.6595	4.08131739759236e-09	8.5186820491354e-08	Downregulated
FBgn0035539	slow	-0.858815	0.145934	200.504	4.082255059061e-09	8.5186820491354e-08	Downregulated
FBgn0034053	Cyp4aa1	-1.21178	0.205634	176.852	4.12571805150918e-09	8.59239781181172e-08	Downregulated
FBgn0010100	mAcon1	-0.57184	0.0975331	5885.16	4.54698605862171e-09	9.4511074395643e-08	Downregulated
FBgn0038147	CCHa2	-1.10611	0.18871	477.826	4.575601193629e-09	9.49190039362056e-08	Downregulated
FBgn0004133	blow	-0.924403	0.157601	153.028	4.59783647401903e-09	9.5139243638508e-08	Downregulated
FBgn0285896	btl	-1.33721	0.22584	42.8629	4.70822833468859e-09	9.69178261457431e-08	Downregulated
FBgn0011556	zetaTry	-1.90034	0.324972	167.077	4.94311632516713e-09	1.01243784286964e-07	Downregulated
FBgn0031814	retm	-0.680605	0.116345	931.999	4.94760798295991e-09	1.01243784286964e-07	Downregulated
FBgn0026263	bip1	0.596548	0.101979	599.953	4.94300045686911e-09	1.01243784286964e-07	Upregulated
FBgn0035679	CG10467	-0.659807	0.112846	484.474	5.05842546535833e-09	1.03311246593266e-07	Downregulated
FBgn0035696	Best2	-1.06696	0.182569	383.646	5.13890112369412e-09	1.04752233523332e-07	Downregulated
FBgn0036279	Ncc69	-1.25514	0.214917	338.442	5.34188166415148e-09	1.08680016361802e-07	Downregulated
FBgn0036661	CG9705	0.570028	0.0976934	3329.44	5.38796311013599e-09	1.09406735538319e-07	Upregulated
FBgn0030304	Cyp4g15	-1.05429	0.180624	138.861	5.53289574357517e-09	1.12134061720557e-07	Downregulated
FBgn0004646	ogre	-0.944993	0.162181	739.507	5.61227927875827e-09	1.13525013226836e-07	Downregulated
FBgn0032248	Bug22	0.520203	0.0892875	484.181	5.68621160825054e-09	1.14800589620492e-07	Upregulated
FBgn0259175	ome	-1.09234	0.187225	222.15	5.69888635776221e-09	1.14836910403838e-07	Downregulated
FBgn0053013	CR33013	-1.95525	0.326139	21.1135	6.45491389342289e-09	1.29403806876676e-07	Downregulated
FBgn0014033	Sr-CI	-0.987978	0.170132	229.07	6.51927917823071e-09	1.30373236444958e-07	Downregulated
FBgn0263748	CG43673	-1.82035	0.311486	116.886	6.71705116112044e-09	1.34074372798243e-07	Downregulated
FBgn0013272	Gp150	-0.905783	0.15641	3533.66	6.98970263677529e-09	1.38991092545594e-07	Downregulated
FBgn0036116	CG7888	-1.65561	0.285571	165.226	7.04013967836499e-09	1.39730892601233e-07	Downregulated
FBgn0052506	tbc	-1.10928	0.190699	59.1251	7.16274087953978e-09	1.41631799526331e-07	Downregulated
FBgn0034440	CG10073	-1.82944	0.296145	15.1751	7.30146983052721e-09	1.44105084001003e-07	Downregulated
FBgn0011274	Dif	-1.38314	0.238483	257.85	7.35443667225592e-09	1.44609863728772e-07	Downregulated
FBgn0265082	Cdep	-1.12832	0.195198	375.98	7.60695003636334e-09	1.48744047099927e-07	Downregulated
FBgn0032293	Dpy-30L1	0.633856	0.109769	424.062	7.74555939836065e-09	1.51174420863752e-07	Upregulated
FBgn0035344	Cyp4d20	-1.08311	0.18744	167.363	7.92400877978371e-09	1.53804427767897e-07	Downregulated
FBgn0037684	Srr	-1.55621	0.270615	349.572	7.95478791828226e-09	1.54118542438793e-07	Downregulated
FBgn0000568	Eip75B	-0.883699	0.153254	1215.43	8.14759592270356e-09	1.575649548495e-07	Downregulated
FBgn0031267	Ipk2	0.523674	0.0908366	902.123	8.17624357985932e-09	1.57829901206096e-07	Upregulated
FBgn0038818	Nep4	-0.978403	0.169455	92.17	8.5178719092812e-09	1.63825518196904e-07	Downregulated
FBgn0031914	CG5973	-0.950707	0.165438	634.86	9.14084792207677e-09	1.74851835523929e-07	Downregulated
FBgn0034335	GstE1	1.50455	0.26312	1101.5	9.39256186279909e-09	1.78695604881614e-07	Upregulated
FBgn0010329	Tbh	-1.39303	0.236862	24.5887	9.49529371647727e-09	1.80325191281085e-07	Downregulated
FBgn0039023	Nepl14	-1.14329	0.198973	139.377	9.6337931111115e-09	1.82626968510281e-07	Downregulated
FBgn0030796	CG4829	-1.25962	0.218138	59.4577	9.75493071826956e-09	1.84261741420766e-07	Downregulated
FBgn0051102	CG31102	-1.06815	0.186032	134.968	9.81957677459521e-09	1.85151627076698e-07	Downregulated
FBgn0034142	CG8306	-1.04082	0.181436	213.341	9.99516029003231e-09	1.88126377009717e-07	Downregulated
FBgn0030301	HP5	0.50629	0.0883712	1155.52	1.01106998199748e-08	1.89962418859634e-07	Upregulated
FBgn0035087	CG2765	-0.774288	0.135197	2910.9	1.02141886323177e-08	1.91565928541106e-07	Downregulated
FBgn0040477	cid	0.614247	0.107456	721.191	1.09167578462946e-08	2.04017780706238e-07	Upregulated
FBgn0024956	Mat1	0.508259	0.0889452	760.144	1.10284048369705e-08	2.05740153133519e-07	Upregulated
FBgn0031955	CG14535	-1.33911	0.232756	64.2083	1.14492114850057e-08	2.13213799065565e-07	Downregulated
FBgn0085419	Rgk2	-1.22227	0.211719	36.7601	1.1520893748208e-08	2.1417098078755e-07	Downregulated
FBgn0028496	CG30116	-1.08363	0.189234	83.9029	1.18371237527249e-08	2.19662899305838e-07	Downregulated
FBgn0033876	Syngr	-1.28388	0.224534	61.4516	1.2248441948839e-08	2.26897014978581e-07	Downregulated
FBgn0050046	CG30046	-0.679405	0.119238	172.234	1.25330286475802e-08	2.31762258300874e-07	Downregulated
FBgn0035710	SP1173	-0.81714	0.143557	434.293	1.27142027603005e-08	2.34291914390948e-07	Downregulated
FBgn0033366	Ance-4	-0.860493	0.151296	673.472	1.28881528042648e-08	2.37083633205978e-07	Downregulated
FBgn0003435	sm	-0.867382	0.15259	376.783	1.33402254808667e-08	2.44755143101199e-07	Downregulated
FBgn0004240	DptA	1.37222	0.306321	92.8478	1.3934914231625e-08	2.55006515375613e-07	Upregulated
FBgn0053542	upd3	1.70083	0.291824	19.0805	1.41103805439504e-08	2.57549355425494e-07	Upregulated
FBgn0039938	Sox102F	-0.834167	0.146976	236.243	1.42388253148999e-08	2.59220269827634e-07	Downregulated
FBgn0038391	GATAe	-1.0543	0.185918	137.305	1.45811509236198e-08	2.64995477801207e-07	Downregulated
FBgn0011693	Pdh	-1.48379	0.257183	28.3499	1.4624906594115e-08	2.65334001249588e-07	Downregulated
FBgn0001084	fy	0.526676	0.0929962	319.283	1.49152609314755e-08	2.70137633234047e-07	Upregulated
FBgn0015035	Cyp4e3	-1.11235	0.196206	129.204	1.53771137051108e-08	2.77076695584071e-07	Downregulated
FBgn0036396	CG17359	0.572658	0.101294	360.14	1.58249101037359e-08	2.84659669140285e-07	Upregulated
FBgn0266000	CG44774	0.803627	0.142351	1424.75	1.64647137516457e-08	2.95162839564732e-07	Upregulated
FBgn0038542	TyrR	-1.50471	0.262013	37.5238	1.66001196626527e-08	2.96583187001607e-07	Downregulated
FBgn0020257	Ppa	-1.02795	0.181717	90.5098	1.7056660360358e-08	3.03535742898142e-07	Downregulated
FBgn0086450	su(r)	-0.886869	0.157223	617.767	1.70755025363667e-08	3.03535742898142e-07	Downregulated
FBgn0265045	Strn-Mlck	-1.0608	0.188314	634.702	1.79814131158838e-08	3.18566679682244e-07	Downregulated
FBgn0266354	CG45002	-1.14552	0.202156	50.9879	1.8282942222762e-08	3.23366142261548e-07	Downregulated
FBgn0012042	AttA	1.75117	0.339779	171.802	1.85817921740304e-08	3.28102246765196e-07	Upregulated
FBgn0027111	miple1	-1.04776	0.186249	113.886	1.93582466449863e-08	3.412416132294e-07	Downregulated
FBgn0038717	CG17751	-1.74125	0.30558	168.226	1.94293553414294e-08	3.41924271750255e-07	Downregulated
FBgn0031907	CG5171	-1.2331	0.21984	429.376	1.98696812578644e-08	3.49091454911465e-07	Downregulated
FBgn0261041	stj	-0.994477	0.176744	109.969	2.00946518074179e-08	3.52457522316488e-07	Downregulated
FBgn0038130	CG8630	-1.28269	0.226816	54.2525	2.0800757850983e-08	3.63634440643261e-07	Downregulated
FBgn0003892	ptc	-1.26929	0.224528	47.1427	2.15303523296023e-08	3.757669260302e-07	Downregulated
FBgn0263659	lncRNA:CR43650	-0.819007	0.14635	472.651	2.18230723570422e-08	3.79620792451415e-07	Downregulated
FBgn0015872	Drip	-0.841788	0.150562	305.686	2.29039732850126e-08	3.96464022813849e-07	Downregulated
FBgn0024330	MED6	0.542518	0.0971365	464.799	2.34087233657827e-08	4.04537986938297e-07	Upregulated
FBgn0264699	CG43968	-1.6654	0.287006	19.4113	2.35747862839814e-08	4.05417212333159e-07	Downregulated
FBgn0004893	bowl	-0.90718	0.162148	150.585	2.3517447037582e-08	4.05417212333159e-07	Downregulated
FBgn0003162	Pu	-0.882771	0.158294	211.9	2.48216834628266e-08	4.2616610680323e-07	Downregulated
FBgn0004784	inaC	-1.04013	0.186477	233.627	2.49080339399442e-08	4.26954432421868e-07	Downregulated
FBgn0259994	OtopLa	-0.875341	0.157078	163.962	2.55948119536318e-08	4.38015590629495e-07	Downregulated
FBgn0262728	Pal2	-1.07195	0.192169	127.622	2.60313401153439e-08	4.4404672096594e-07	Downregulated
FBgn0034720	Liprin-gamma	-0.871946	0.156404	131.591	2.60945297251644e-08	4.44406676400018e-07	Downregulated
FBgn0004575	Syn	-1.2569	0.225352	141.623	2.67095386726127e-08	4.54148178492943e-07	Downregulated
FBgn0270928	VAChT	-1.24994	0.223472	60.2648	2.68707642941281e-08	4.5615498421495e-07	Downregulated
FBgn0039731	Sas-6	0.651295	0.117308	495.762	2.8394363988736e-08	4.81245729305079e-07	Upregulated
FBgn0264386	Ca-alpha1T	-1.07974	0.194466	164.292	2.98383292155167e-08	5.04100669098625e-07	Downregulated
FBgn0261714	Cpn	-0.908357	0.163665	105.997	2.97988110867917e-08	5.04100669098625e-07	Downregulated
FBgn0037562	Nazo	1.76063	0.331306	137.935	3.0060305216928e-08	5.06901638075453e-07	Upregulated
FBgn0035678	CG10469	-1.17047	0.210883	131.112	3.01001351523164e-08	5.06901638075453e-07	Downregulated
FBgn0036812	Nufip	0.651893	0.117692	692.944	3.0507858651629e-08	5.11321396035794e-07	Upregulated
FBgn0034406	Jheh3	-0.591524	0.106832	366.067	3.07037164290887e-08	5.13788497265844e-07	Downregulated
FBgn0267002	unc-104	-0.815348	0.147257	743.725	3.09925759598311e-08	5.17801597404836e-07	Downregulated
FBgn0264308	hbt	-1.18596	0.212035	42.5791	3.1251061386911e-08	5.21295351002202e-07	Downregulated
FBgn0067629	CG33332	0.683936	0.124027	411.976	3.52199979841496e-08	5.83811552142286e-07	Upregulated
FBgn0038681	Cyp12a4	-1.03885	0.188486	1076.4	3.56951571090938e-08	5.89966453205484e-07	Downregulated
FBgn0261563	wb	-1.10211	0.199759	98.7417	3.65995830273478e-08	6.01954824276894e-07	Downregulated
FBgn0031816	Rchy1	-0.935128	0.169655	226.995	3.67293360881e-08	6.03149393085922e-07	Downregulated
FBgn0039591	CG9988	-2.03853	0.336304	5.70993	3.72325986596316e-08	6.08574317719892e-07	Downregulated
FBgn0038938	CG7084	-1.37018	0.248657	566.26	3.7202662805339e-08	6.08574317719892e-07	Downregulated
FBgn0033250	CG14762	-0.964546	0.175227	596.759	3.73336765684687e-08	6.09283293487574e-07	Downregulated
FBgn0037288	Jhbp3	-1.27193	0.231069	352.278	3.78640109841891e-08	6.16984709848847e-07	Downregulated
FBgn0261928	CG42795	-1.42917	0.25754	54.7612	3.87465608903947e-08	6.28662272681676e-07	Downregulated
FBgn0083950	side-VI	-1.42452	0.255561	33.0132	3.86778182766975e-08	6.28662272681676e-07	Downregulated
FBgn0034217	Lhr	0.685005	0.124585	226.949	3.87592707184176e-08	6.28662272681676e-07	Upregulated
FBgn0034394	CG15096	-0.972505	0.177242	1969.94	4.08443199996561e-08	6.59442163419524e-07	Downregulated
FBgn0260793	2mit	-1.3251	0.238704	36.4292	4.10610195797471e-08	6.61928711057328e-07	Downregulated
FBgn0035625	Blimp-1	-0.996125	0.181459	231.139	4.17059623372719e-08	6.70278928948636e-07	Downregulated
FBgn0038337	CG6125	-1.47587	0.267444	122.756	4.4794452320075e-08	7.17730837705117e-07	Downregulated
FBgn0039665	CG2310	0.554969	0.101463	580.792	4.51586508585701e-08	7.22469991538852e-07	Upregulated
FBgn0036101	NijA	-0.952381	0.174002	117.774	4.61478495589526e-08	7.35705900750577e-07	Downregulated
FBgn0041702	CG15107	0.506348	0.0926409	609.241	4.61950006816585e-08	7.35705900750577e-07	Upregulated
FBgn0038135	CG8773	-1.39061	0.25453	234.476	4.62789361203519e-08	7.35932660383729e-07	Downregulated
FBgn0261089	Sytalpha	-1.42634	0.257652	28.9805	4.67860629316036e-08	7.42878253375643e-07	Downregulated
FBgn0011582	Dop1R1	-1.58475	0.276975	16.2813	4.78171783891825e-08	7.56973892970581e-07	Downregulated
FBgn0259789	zld	0.614021	0.112508	1867.56	4.83718822831033e-08	7.63465926797142e-07	Upregulated
FBgn0010770	ppan	0.507804	0.0930478	1246.54	4.8321486107178e-08	7.63465926797142e-07	Upregulated
FBgn0024234	gbb	-0.744717	0.136583	191.357	4.98941771544501e-08	7.86317338169908e-07	Downregulated
FBgn0004431	LysX	1.81624	0.324031	19.6411	5.09076307342916e-08	8.0109340227032e-07	Upregulated
FBgn0028872	CG18095	-1.29329	0.235991	68.2385	5.15875350661778e-08	8.09380063542009e-07	Downregulated
FBgn0263873	sick	-0.917079	0.168279	218.766	5.23419510423048e-08	8.19998013435751e-07	Downregulated
FBgn0040942	CG12643	-1.0331	0.189333	118.248	5.25319261140495e-08	8.20817976670891e-07	Downregulated
FBgn0034789	PIP5K59B	-0.97969	0.179572	97.894	5.25497634463038e-08	8.20817976670891e-07	Downregulated
FBgn0039311	CG10513	-1.44916	0.267698	291.084	5.57249244983617e-08	8.67845837430976e-07	Downregulated
FBgn0034903	sona	-1.30239	0.239196	133.794	5.5925029375548e-08	8.69679506887203e-07	Downregulated
FBgn0004666	sim	-1.19055	0.219212	217.6	5.70368648277188e-08	8.82573456295408e-07	Downregulated
FBgn0259714	DIP-epsilon	-1.00839	0.185118	62.0185	5.71721038077525e-08	8.82573456295408e-07	Downregulated
FBgn0031012	CG8051	-1.10965	0.204161	155.531	5.76386066508385e-08	8.8766377455454e-07	Downregulated
FBgn0011603	ine	-0.937671	0.172598	178.054	5.76699828908433e-08	8.8766377455454e-07	Downregulated
FBgn0000014	abd-A	-1.02016	0.187266	77.4053	5.79247895388575e-08	8.9028799525589e-07	Downregulated
FBgn0039325	CG10560	-1.3134	0.242061	229.065	5.93905599638822e-08	9.11489713166616e-07	Downregulated
FBgn0051663	CG31663	-1.43093	0.263197	219.358	5.98441682193413e-08	9.1578923511308e-07	Downregulated
FBgn0039690	Gnpnat	-0.785376	0.144964	358.408	6.07703013510073e-08	9.28615936273931e-07	Downregulated
FBgn0051547	NKCC	-1.57104	0.289451	229.91	6.28128826113235e-08	9.58441080192145e-07	Downregulated
FBgn0052368	lncRNA:CR32368	1.63782	0.306511	92.4982	6.33621633362571e-08	9.65427247716506e-07	Upregulated
FBgn0030997	CG7990	-0.995964	0.183314	52.7611	6.48048642184878e-08	9.84567714076278e-07	Downregulated
FBgn0031286	CG3862	0.529887	0.0980664	311.301	6.55941670069375e-08	9.93699870052012e-07	Upregulated
FBgn0034135	Syn2	-1.33254	0.241614	26.1969	6.6093766901083e-08	9.99833932247185e-07	Downregulated
FBgn0260657	CG42540	-0.96895	0.178638	70.7864	6.62317507776257e-08	1.00048792054499e-06	Downregulated
FBgn0037368	CG1239	0.556487	0.103324	680.902	7.21855740736925e-08	1.08576563624518e-06	Upregulated
FBgn0053203	CG33203	-0.945606	0.174942	58.5521	7.44149729918512e-08	1.11611889179113e-06	Downregulated
FBgn0034871	CG3906	-0.98812	0.184059	879.183	7.92560137810431e-08	1.18368352123626e-06	Downregulated
FBgn0038129	TBC1D5	-0.779353	0.145336	429.521	8.31531184029229e-08	1.23838332470587e-06	Downregulated
FBgn0261703	gce	-0.690604	0.128836	220.151	8.45272658340869e-08	1.25530717291438e-06	Downregulated
FBgn0000527	e	-1.39083	0.256633	40.0837	8.51598822543398e-08	1.26292583809491e-06	Downregulated
FBgn0001225	Hsp26	0.52017	0.0971825	15909	8.6742325349004e-08	1.2827902147901e-06	Upregulated
FBgn0085390	Dgk	-1.11567	0.207449	58.4829	8.94356372952686e-08	1.31525194178376e-06	Downregulated
FBgn0039821	Ktch	-1.16507	0.216511	61.0403	9.03732987562329e-08	1.32534952995426e-06	Downregulated
FBgn0030662	Chsy	-1.26617	0.236262	76.4132	9.08716934237572e-08	1.33081027858731e-06	Downregulated
FBgn0001276	ix	0.605486	0.113384	264.119	9.33777779369772e-08	1.36561766930269e-06	Upregulated
FBgn0024250	brk	-1.43078	0.266636	87.9752	9.47372547798451e-08	1.38358322713746e-06	Downregulated
FBgn0053966	CG33966	-1.35786	0.251029	36.8525	9.49290356395712e-08	1.3836131188732e-06	Downregulated
FBgn0020907	Scp2	-1.36211	0.255161	198.263	9.51709276242297e-08	1.38417331237499e-06	Downregulated
FBgn0050361	mtt	-1.37811	0.250097	19.6165	9.65610507643913e-08	1.40245960800716e-06	Downregulated
FBgn0032727	Bhmt	-0.94468	0.177319	573.324	9.77005423643246e-08	1.41706047640783e-06	Downregulated
FBgn0004859	ci	-1.19944	0.224685	165.665	9.8445163397078e-08	1.42590189342901e-06	Downregulated
FBgn0035146	CG13893	-1.52492	0.279961	25.5067	9.98695861939887e-08	1.4445520008525e-06	Downregulated
FBgn0037468	CG1943	0.505099	0.0948261	4789.04	1.00079966722543e-07	1.44561473135887e-06	Upregulated
FBgn0005614	trpl	-1.00596	0.189087	2739.19	1.04946924814141e-07	1.51177978050821e-06	Downregulated
FBgn0267486	Ptp36E	-1.16792	0.219041	67.1333	1.07241239990178e-07	1.54062619463441e-06	Downregulated
FBgn0036975	CG5618	-0.984694	0.185389	299.032	1.10005029263079e-07	1.57818356520224e-06	Downregulated
FBgn0263392	Tet	-1.11684	0.210142	191.513	1.11259421518997e-07	1.59401388306526e-06	Downregulated
FBgn0036750	CG6034	-2.00247	0.327816	9.60124	1.12538841641242e-07	1.60798055330159e-06	Downregulated
FBgn0031373	CG15358	-1.55866	0.293691	86.6019	1.12486381491364e-07	1.60798055330159e-06	Downregulated
FBgn0002773	Mlc2	-0.831697	0.156792	3364.11	1.13022007842785e-07	1.61270186596212e-06	Downregulated
FBgn0026438	Eaat2	-0.918272	0.172951	215.34	1.13481703849508e-07	1.61707599318078e-06	Downregulated
FBgn0261648	salm	-1.14076	0.214009	57.4341	1.14649376176871e-07	1.63151315775145e-06	Downregulated
FBgn0039519	Cyp6a18	-1.56158	0.294196	144.537	1.19071677345945e-07	1.68762126321589e-06	Downregulated
FBgn0032694	MESR3	-0.607456	0.114721	575.73	1.19289239140031e-07	1.68843843978497e-06	Downregulated
FBgn0029990	CG2233	-0.979714	0.185173	14854.3	1.20693543471954e-07	1.70602828048241e-06	Downregulated
FBgn0003515	st	-1.26107	0.237285	150.538	1.21305203743738e-07	1.71125107308232e-06	Downregulated
FBgn0032779	Alp12	-0.809524	0.152896	216.533	1.21387162964169e-07	1.71125107308232e-06	Downregulated
FBgn0034151	CG15617	-1.39983	0.261973	46.7011	1.21725287383552e-07	1.71144781555649e-06	Downregulated
FBgn0263199	Galk	-0.73725	0.139344	2651.1	1.21669894551091e-07	1.71144781555649e-06	Downregulated
FBgn0040350	CG3690	-1.16985	0.220704	390.809	1.2269264369012e-07	1.72275482011167e-06	Downregulated
FBgn0042627	FASN2	-0.880577	0.166516	1740.9	1.24451468729575e-07	1.74513022352668e-06	Downregulated
FBgn0005659	Ets98B	-0.882535	0.166598	103.096	1.28086643406152e-07	1.79134684466962e-06	Downregulated
FBgn0025837	CG17636	-1.2442	0.234785	102.762	1.32720225120361e-07	1.84880324148535e-06	Downregulated
FBgn0021872	Xbp1	-0.55241	0.104723	3953.3	1.3269472355697e-07	1.84880324148535e-06	Downregulated
FBgn0031398	daed	0.578924	0.109774	675.228	1.33940685357267e-07	1.86334610894253e-06	Upregulated
FBgn0016075	vkg	-1.11242	0.21118	1666.27	1.37067460180128e-07	1.90183352436527e-06	Downregulated
FBgn0031800	CG9497	-1.14322	0.216744	137.052	1.39799830006079e-07	1.93720000660655e-06	Downregulated
FBgn0034797	nahoda	-1.08947	0.206826	294.918	1.41304868290644e-07	1.95548899643631e-06	Downregulated
FBgn0265991	Zasp52	-0.932732	0.177217	1321.98	1.43028559039035e-07	1.97675203520048e-06	Downregulated
FBgn0030594	fiz	-1.13798	0.216052	438.929	1.47656629133178e-07	2.03804751244082e-06	Downregulated
FBgn0037736	side-VII	-1.19347	0.223677	30.126	1.47976180285941e-07	2.03979175932018e-06	Downregulated
FBgn0000047	Act88F	-1.38487	0.264013	1208.08	1.58944822094886e-07	2.18193109601721e-06	Downregulated
FBgn0033081	geminin	0.609159	0.116262	3139.05	1.61044801515389e-07	2.20554093281581e-06	Upregulated
FBgn0033549	mms4	0.645194	0.123145	268.764	1.62501423348806e-07	2.22260690303115e-06	Upregulated
FBgn0035610	Lkr	-1.5614	0.283926	15.1969	1.65452953830866e-07	2.25712886240324e-06	Downregulated
FBgn0032729	L2HGDH	-0.652192	0.124705	565.087	1.69645520414731e-07	2.30538873881486e-06	Downregulated
FBgn0000346	comt	-0.868701	0.166045	136.902	1.72546660613043e-07	2.34179972932277e-06	Downregulated
FBgn0050047	CG30047	-1.70476	0.323499	87.5736	1.81149333337998e-07	2.45539898679835e-06	Downregulated
FBgn0004513	Mdr65	-0.963257	0.184078	68.2596	1.8577993996819e-07	2.51493639246682e-06	Downregulated
FBgn0029091	Chs2	-1.28515	0.24593	309.562	1.95538327219974e-07	2.64026751549324e-06	Downregulated
FBgn0052669	CG32669	-1.29047	0.247299	100.399	1.9661759033737e-07	2.65144972716767e-06	Downregulated
FBgn0035495	CG14989	-1.02254	0.196511	333.035	1.96949126855017e-07	2.65253294701802e-06	Downregulated
FBgn0262483	Rbp	-0.808435	0.155396	109.573	2.06143021915841e-07	2.76929283512642e-06	Downregulated
FBgn0030976	CG7378	-0.739918	0.142475	479.444	2.08880661321746e-07	2.8025043238835e-06	Downregulated
FBgn0030847	CG12991	-0.606792	0.116878	236.845	2.10501089333697e-07	2.82066117039912e-06	Downregulated
FBgn0038262	CG14857	-1.48981	0.280809	26.2412	2.1567133703857e-07	2.87772206456245e-06	Downregulated
FBgn0039379	CG5886	0.54857	0.105792	1208.7	2.15849595144754e-07	2.87772206456245e-06	Upregulated
FBgn0031522	CG3285	-1.37745	0.264391	137.543	2.20237048883319e-07	2.92881989818509e-06	Downregulated
FBgn0024150	Ac78C	-1.20674	0.230692	45.913	2.23497886699517e-07	2.96844551655371e-06	Downregulated
FBgn0033720	CG13160	-1.697	0.321777	21.4909	2.26231669900583e-07	2.99721480863269e-06	Downregulated
FBgn0030358	Pdzd8	-1.25718	0.24103	45.8133	2.26080286727154e-07	2.99721480863269e-06	Downregulated
FBgn0036544	sff	-0.648035	0.125081	172.963	2.28421745427613e-07	3.01865483100146e-06	Downregulated
FBgn0039612	Nepl19	-1.19637	0.230366	57.4112	2.31398046152207e-07	3.05416496165144e-06	Downregulated
FBgn0005636	nvy	-1.18437	0.225645	28.0958	2.3189142810716e-07	3.05685591683333e-06	Downregulated
FBgn0029172	Fad2	-1.37787	0.266975	2310.9	2.32467866960765e-07	3.06063367486124e-06	Downregulated
FBgn0013678	mt:Cyt-b	-0.89714	0.173614	25124.7	2.34387807140068e-07	3.0782348950149e-06	Downregulated
FBgn0085446	CG34417	-0.709768	0.137272	2976.69	2.34367599767856e-07	3.0782348950149e-06	Downregulated
FBgn0031734	CG11147	-0.969405	0.187335	258.203	2.35764583104818e-07	3.09246985466307e-06	Downregulated
FBgn0085384	CG34355	-1.26893	0.243892	61.8905	2.36336006716866e-07	3.09611897633175e-06	Downregulated
FBgn0035914	CG6282	-1.08065	0.20687	34.3758	2.3760795655772e-07	3.10507724417446e-06	Downregulated
FBgn0038236	Cyp313a1	-1.23512	0.238498	116.76	2.39203917922523e-07	3.11821502388139e-06	Downregulated
FBgn0264598	PsGEF	-1.08988	0.210638	122.141	2.4879350411175e-07	3.23523474127582e-06	Downregulated
FBgn0035501	CG1299	-0.895928	0.173419	112.783	2.54418327197201e-07	3.30430887684532e-06	Downregulated
FBgn0031627	fipi	-1.26317	0.242002	31.38	2.59837615992912e-07	3.36641151812167e-06	Downregulated
FBgn0052191	CG32191	-1.13723	0.219909	52.7392	2.6495182427235e-07	3.4242672123522e-06	Downregulated
FBgn0250908	beat-VII	-1.16115	0.22213	31.1665	2.68998017824882e-07	3.46807090380089e-06	Downregulated
FBgn0020385	pug	-0.856734	0.166724	4181.05	2.76190565946024e-07	3.55645876320009e-06	Downregulated
FBgn0039927	CG11155	-0.593329	0.115368	193.088	2.77371450740834e-07	3.56731443163515e-06	Downregulated
FBgn0039688	Kul	-1.078	0.209301	120.331	2.79268003743655e-07	3.58733680234703e-06	Downregulated
FBgn0053012	CG33012	-1.63691	0.305107	18.4962	2.81301280304228e-07	3.60906466431634e-06	Downregulated
FBgn0016926	Pino	-0.641189	0.124906	4180.68	2.85000907835447e-07	3.64325010391584e-06	Downregulated
FBgn0261113	Xrp1	-0.645433	0.126003	3841.46	3.02105108159258e-07	3.8479226019947e-06	Downregulated
FBgn0037809	CG12818	0.577909	0.112867	321.159	3.06211474671166e-07	3.89552645909981e-06	Upregulated
FBgn0040321	GNBP3	-0.954865	0.186649	577.249	3.09546549590654e-07	3.93321542373973e-06	Downregulated
FBgn0036948	CG7298	1.68161	0.329267	162.495	3.12977420241422e-07	3.97202954366488e-06	Upregulated
FBgn0032022	CG14275	-0.937896	0.183297	187.521	3.13689412148479e-07	3.97628631797814e-06	Downregulated
FBgn0015033	Cyp4d8	-1.03987	0.2034	118.167	3.2429526641241e-07	4.10579582499836e-06	Downregulated
FBgn0027562	CG10345	-1.08804	0.212752	208.85	3.25748584616462e-07	4.11925665265296e-06	Downregulated
FBgn0035520	CG11586	0.677707	0.132688	454.438	3.27011757177727e-07	4.13028366511916e-06	Upregulated
FBgn0004910	Eip63F-1	-0.835482	0.163433	170.022	3.30980888841602e-07	4.17542079483689e-06	Downregulated
FBgn0259715	CG42369	-0.994272	0.195007	3332.62	3.33999258218642e-07	4.20847036698167e-06	Downregulated
FBgn0259927	CG42450	-0.987993	0.193462	115.351	3.40499401186922e-07	4.28015854420561e-06	Downregulated
FBgn0287183	l(3)80Fg	-0.501609	0.098383	300.868	3.441227040728e-07	4.32056079941105e-06	Downregulated
FBgn0034958	CG3907	-0.655159	0.128732	362.148	3.61813945564721e-07	4.52117568191466e-06	Downregulated
FBgn0033742	Nepl10	-1.04809	0.20579	105.6	3.79321307205383e-07	4.72875287223334e-06	Downregulated
FBgn0266346	CngB	-0.97902	0.191921	50.7116	3.79205769140299e-07	4.72875287223334e-06	Downregulated
FBgn0039075	CG4393	-1.11598	0.219317	93.3315	3.91673205141923e-07	4.87697803430845e-06	Downregulated
FBgn0032850	Kua	-1.00987	0.198113	59.4361	3.95205700425609e-07	4.91516724475148e-06	Downregulated
FBgn0029838	CG4666	-0.884202	0.174363	508.869	3.96087205257733e-07	4.92033505919576e-06	Downregulated
FBgn0031417	CG3597	-1.05518	0.208372	942.985	4.07255156720114e-07	5.05312244395732e-06	Downregulated
FBgn0032322	CG16743	-1.03236	0.20401	242.49	4.21020070462794e-07	5.20556314287663e-06	Downregulated
FBgn0052137	CG32137	-0.624964	0.123557	280.54	4.26309656976902e-07	5.25251303152755e-06	Downregulated
FBgn0261588	pdm3	-0.965221	0.190167	60.4788	4.30293319870915e-07	5.29541627566083e-06	Downregulated
FBgn0016970	l(2)k10201	0.623214	0.123417	401.4	4.43919243225054e-07	5.45674422492822e-06	Upregulated
FBgn0023526	CG2865	0.598915	0.118816	3177.48	4.63716248519075e-07	5.693464962922e-06	Upregulated
FBgn0052681	CG32681	-1.65912	0.323575	34.7942	4.66256219495147e-07	5.71136823857223e-06	Downregulated
FBgn0039872	salt	-1.41928	0.281062	533.768	4.66024549764273e-07	5.71136823857223e-06	Downregulated
FBgn0015919	caup	-1.09893	0.215613	35.3	4.70449180701586e-07	5.75605202668371e-06	Downregulated
FBgn0087011	CG41520	-0.872064	0.172811	58.0575	5.04320626153685e-07	6.14910102951128e-06	Downregulated
FBgn0033079	Fmo-2	-0.822498	0.163708	558.32	5.09823048632146e-07	6.2090214192697e-06	Downregulated
FBgn0039128	CG13599	0.538575	0.107291	309.512	5.19641830069104e-07	6.31403692025278e-06	Upregulated
FBgn0044871	Gos28	0.524818	0.104616	681.733	5.26855265331753e-07	6.39432729498618e-06	Upregulated
FBgn0004885	tok	-0.971559	0.19393	393.644	5.53610518143382e-07	6.71133577620663e-06	Downregulated
FBgn0053099	CG33099	-0.934063	0.186378	97.1224	5.5483589096233e-07	6.71847726223766e-06	Downregulated
FBgn0028481	Tmtc2	-1.09743	0.217998	50.6584	5.68821259572049e-07	6.8799354866223e-06	Downregulated
FBgn0267348	LanB2	-1.18395	0.237078	365.249	5.82532518588022e-07	7.0377126587768e-06	Downregulated
FBgn0037146	P5CS	-0.952407	0.190665	2518.03	5.8339715094688e-07	7.0401034478264e-06	Downregulated
FBgn0005612	Sox14	-1.03614	0.207316	380.156	5.85462777827035e-07	7.04581999481005e-06	Downregulated
FBgn0052625	CG32625	0.550363	0.110138	169.879	5.85872710999453e-07	7.04581999481005e-06	Upregulated
FBgn0036787	CG4306	-1.17545	0.235427	87.2396	5.87022039753226e-07	7.05161060040308e-06	Downregulated
FBgn0034537	DMAP1	0.567155	0.113593	1188.55	5.95806317036162e-07	7.14088411076598e-06	Upregulated
FBgn0031858	CG17378	-1.22133	0.243038	47.5856	5.98186233917946e-07	7.1531692456847e-06	Downregulated
FBgn0033093	CG3270	-1.07214	0.21478	623.111	5.97773674311887e-07	7.1531692456847e-06	Downregulated
FBgn0262476	CG43066	-0.867944	0.173836	318.617	6.00275160044201e-07	7.16847741378507e-06	Downregulated
FBgn0038275	CG3817	0.542564	0.108711	631.232	6.00824179486673e-07	7.16847741378507e-06	Upregulated
FBgn0037895	bumpel	-1.49284	0.294342	23.6222	6.05803735802462e-07	7.20347032245293e-06	Downregulated
FBgn0038878	CG3301	-0.945716	0.189445	227.905	6.05625621701943e-07	7.20347032245293e-06	Downregulated
FBgn0259150	OtopLc	-1.17532	0.231467	26.9742	6.06642892106418e-07	7.20533441816835e-06	Downregulated
FBgn0039380	CG5890	-1.51619	0.289768	14.1965	6.0838292347974e-07	7.21788234721637e-06	Downregulated
FBgn0032879	CarT	-1.10482	0.220515	49.0867	6.21446449261395e-07	7.35633750868953e-06	Downregulated
FBgn0250757	kumpel	-1.38921	0.277553	868.598	6.35532534758459e-07	7.50625059789102e-06	Downregulated
FBgn0031860	Daao2	-1.17577	0.236246	265.854	6.35438235342318e-07	7.50625059789102e-06	Downregulated
FBgn0038718	CG17752	-1.47035	0.292821	343.471	6.37853274103731e-07	7.52492213439755e-06	Downregulated
FBgn0039900	Syt7	-0.845264	0.169573	75.8167	6.38538709387272e-07	7.52492213439755e-06	Downregulated
FBgn0035110	thoc7	0.563102	0.113176	841.564	6.51249548040572e-07	7.63212428164306e-06	Upregulated
FBgn0086708	stv	-0.8067	0.162214	422.753	6.70450986350568e-07	7.83974746940825e-06	Downregulated
FBgn0053202	dpr11	-1.3223	0.262106	27.051	6.81254224148111e-07	7.94846779312696e-06	Downregulated
FBgn0015011	AhcyL2	-0.890103	0.178966	109.344	6.96541649528998e-07	8.11786233706037e-06	Downregulated
FBgn0035627	Sse	0.562348	0.113412	625.229	7.12549165979427e-07	8.29526642070206e-06	Upregulated
FBgn0034275	CG5002	-0.970612	0.195691	149.748	7.13649568301597e-07	8.29532455856868e-06	Downregulated
FBgn0051898	CG31898	0.557017	0.112324	198.812	7.14125392910213e-07	8.29532455856868e-06	Upregulated
FBgn0052085	CG32085	-1.45292	0.287543	24.1317	7.16315587716687e-07	8.30249867255817e-06	Downregulated
FBgn0025680	cry	-0.979187	0.197685	679.743	7.25503401887708e-07	8.38138995681871e-06	Downregulated
FBgn0265296	Dscam2	-0.917245	0.184901	97.1935	7.42834732432982e-07	8.57223162815284e-06	Downregulated
FBgn0041180	Tep4	-0.758105	0.153268	971.165	7.62454648646857e-07	8.76988958067773e-06	Downregulated
FBgn0000261	Cat	-0.72164	0.146652	5271.4	8.61739189267387e-07	9.85818428978802e-06	Downregulated
FBgn0003091	Pkc53E	-0.742794	0.150971	178.464	8.67280816069799e-07	9.91084213948161e-06	Downregulated
FBgn0085382	CG34353	-1.45061	0.284038	15.448	8.75043531531127e-07	9.9887401615537e-06	Downregulated
FBgn0051251	CG31251	0.503993	0.102535	288.434	8.88659929182983e-07	1.01034003387321e-05	Upregulated
FBgn0052284	CG32284	1.61276	0.337921	44.6145	9.03395229658096e-07	1.024591861435e-05	Upregulated
FBgn0031602	CG15431	-0.955392	0.193777	64.7542	9.07260231006541e-07	1.02787132824014e-05	Downregulated
FBgn0000044	Act57B	-0.86225	0.175561	2302.01	9.1705146116989e-07	1.03785063006354e-05	Downregulated
FBgn0032682	grnd	-1.06405	0.214822	44.2679	9.20393365096126e-07	1.03940465690374e-05	Downregulated
FBgn0010434	cora	-0.83974	0.171335	1062.69	9.6315132528654e-07	1.08190583443623e-05	Downregulated
FBgn0260660	Mp	-0.609011	0.124217	197.473	9.62691756300866e-07	1.08190583443623e-05	Downregulated
FBgn0027570	Nep2	-0.870884	0.177763	270.744	9.66365419137521e-07	1.08436264194188e-05	Downregulated
FBgn0027790	GV1	-0.954117	0.194367	78.4462	9.8802049647074e-07	1.106310543185e-05	Downregulated
FBgn0034733	CG4752	-0.589742	0.120571	613.317	1.00402932564176e-06	1.12155705524694e-05	Downregulated
FBgn0032105	borr	0.540906	0.110593	1641.57	1.00482334905162e-06	1.12155705524694e-05	Upregulated
FBgn0034750	CG3732	0.526482	0.107772	983.659	1.03410343425346e-06	1.15180360361627e-05	Upregulated
FBgn0283680	IP3K2	-0.700711	0.143392	360.919	1.04015241950585e-06	1.15732027371573e-05	Downregulated
FBgn0038731	Acsx1R	-1.20778	0.243615	28.1893	1.04283996726254e-06	1.15908918045528e-05	Downregulated
FBgn0003507	srp	-1.00674	0.206289	498.26	1.07140374155546e-06	1.18694308467617e-05	Downregulated
FBgn0036910	Cyp305a1	-0.78831	0.161732	287.017	1.10697384438868e-06	1.22009778944677e-05	Downregulated
FBgn0030485	CG1998	-0.679277	0.139521	127.623	1.15875165785394e-06	1.27317989128822e-05	Downregulated
FBgn0264794	lncRNA:CR44024	-1.30948	0.264353	21.6511	1.17491833608841e-06	1.28727047990738e-05	Downregulated
FBgn0003068	per	-0.73649	0.151398	207.512	1.17523320639333e-06	1.28727047990738e-05	Downregulated
FBgn0023550	FarO	-0.683121	0.14052	146.732	1.18429123743505e-06	1.29584779026702e-05	Downregulated
FBgn0264894	CG44085	-1.02629	0.211141	326.847	1.18670975607887e-06	1.29714992903073e-05	Downregulated
FBgn0037504	CG1142	0.56849	0.117045	683.138	1.19179091869419e-06	1.30135680563516e-05	Upregulated
FBgn0030926	psh	-0.968028	0.199329	174.462	1.20534266820295e-06	1.31479475553253e-05	Downregulated
FBgn0034013	unc-5	-1.40188	0.284014	27.4652	1.20777000705019e-06	1.31608292099515e-05	Downregulated
FBgn0015773	NetA	-0.891238	0.183223	100.096	1.24642542827292e-06	1.35401297295615e-05	Downregulated
FBgn0031689	Cyp28d1	-1.0169	0.209894	1467.34	1.2575004080037e-06	1.36156659802856e-05	Downregulated
FBgn0034408	sano	-1.00958	0.207327	69.0978	1.25783233867472e-06	1.36156659802856e-05	Downregulated
FBgn0036205	CG14131	-0.762731	0.157264	147.998	1.25950378691597e-06	1.36156659802856e-05	Downregulated
FBgn0046222	Wdr33	0.504837	0.104171	1558.49	1.25982627736898e-06	1.36156659802856e-05	Upregulated
FBgn0034407	DptB	1.28553	0.320112	88.9943	1.27892287933573e-06	1.38079209436667e-05	Upregulated
FBgn0037265	spartin	-0.521295	0.107668	307.595	1.2937293092192e-06	1.39535115179219e-05	Downregulated
FBgn0025809	Paf-AHalpha	0.605852	0.125175	1366.44	1.29782472347213e-06	1.3983399239941e-05	Upregulated
FBgn0036202	loaf	-1.20365	0.246095	31.4059	1.31052634342762e-06	1.41058589808891e-05	Downregulated
FBgn0001216	Hsc70-1	-0.952086	0.196589	234.007	1.31479097803451e-06	1.41229683998641e-05	Downregulated
FBgn0020912	Ptx1	-1.01484	0.209425	89.3191	1.31821060230116e-06	1.41309499996934e-05	Downregulated
FBgn0267252	Ggamma30A	-0.735073	0.151968	1341.22	1.31776516328349e-06	1.41309499996934e-05	Downregulated
FBgn0034644	Ip6k	-0.627649	0.129886	577.552	1.35675375151722e-06	1.45293740996656e-05	Downregulated
FBgn0051445	CG31445	-0.74745	0.154666	197.618	1.37363316109241e-06	1.4680356829934e-05	Downregulated
FBgn0052176	CG32176	0.629137	0.130525	843.411	1.43864457708777e-06	1.53131533159977e-05	Upregulated
FBgn0033652	ths	-1.14113	0.23612	65.5689	1.4469480477658e-06	1.53705477226953e-05	Downregulated
FBgn0030913	kairos	-1.35268	0.277264	27.6271	1.45944428683836e-06	1.5472160868199e-05	Downregulated
FBgn0260866	dnr1	-0.911801	0.189155	322.199	1.46863259033348e-06	1.55539533814756e-05	Downregulated
FBgn0001128	Gpdh1	-0.69111	0.143564	5464.87	1.48117699769963e-06	1.56710900989082e-05	Downregulated
FBgn0052813	CG32813	-0.709851	0.147377	195.86	1.4922984632973e-06	1.57729524263826e-05	Downregulated
FBgn0023416	Ac3	-1.09562	0.225575	42.1023	1.49597350462784e-06	1.57959842353653e-05	Downregulated
FBgn0015039	Cyp9b2	-0.987737	0.205218	854.357	1.49875784365969e-06	1.5809574496706e-05	Downregulated
FBgn0085447	sif	-1.52443	0.30957	22.4254	1.50383211831624e-06	1.58472687997018e-05	Downregulated
FBgn0037513	pyd3	-0.85074	0.176857	408.889	1.50609255781972e-06	1.58552655214541e-05	Downregulated
FBgn0003301	rut	-0.794162	0.164933	241.114	1.50823506162692e-06	1.58620059917516e-05	Downregulated
FBgn0004057	Zw	-0.647029	0.134653	464.989	1.55267776786101e-06	1.6280759236191e-05	Downregulated
FBgn0265052	St3	-1.00869	0.209743	111.418	1.56877432997203e-06	1.6433222371205e-05	Downregulated
FBgn0040398	CG14629	-1.14444	0.238779	2451.91	1.57061897857368e-06	1.64362396380174e-05	Downregulated
FBgn0261549	rdgA	-0.571915	0.119261	784.724	1.62450329115464e-06	1.6949733449903e-05	Downregulated
FBgn0013576	mtd	-0.542749	0.113176	3775.36	1.62377685808947e-06	1.6949733449903e-05	Downregulated
FBgn0085414	dpr12	-1.07584	0.223661	65.136	1.63623195489448e-06	1.70384351200501e-05	Downregulated
FBgn0050043	CG30043	-1.6532	0.338021	22.7437	1.64597351354808e-06	1.7106136151136e-05	Downregulated
FBgn0003896	tup	-1.23817	0.252967	20.8568	1.67657374921214e-06	1.73803484793708e-05	Downregulated
FBgn0029769	frma	-0.880236	0.183865	498.08	1.67828790241897e-06	1.73803484793708e-05	Downregulated
FBgn0038765	CG4424	0.521384	0.108946	191.089	1.71078477879587e-06	1.76926312236098e-05	Upregulated
FBgn0261341	verm	-1.18941	0.245715	33.7149	1.74221654328899e-06	1.79824677229604e-05	Downregulated
FBgn0051321	CG31321	-1.36715	0.277986	17.33	1.76390757263398e-06	1.81885742767991e-05	Downregulated
FBgn0036509	CG7739	-0.510677	0.106899	425.286	1.78793335220105e-06	1.84183300155033e-05	Downregulated
FBgn0011020	Sas-4	0.534654	0.111957	836.586	1.796344857581e-06	1.84869447867425e-05	Upregulated
FBgn0034086	CG8441	0.579773	0.121437	748.323	1.80517777044253e-06	1.85597585960104e-05	Upregulated
FBgn0039282	Bili	-1.27491	0.262284	22.3345	1.82583093355563e-06	1.87538412718034e-05	Downregulated
FBgn0261999	Ca-Ma2d	-1.08847	0.227383	77.3615	1.83401311462163e-06	1.88195767514964e-05	Downregulated
FBgn0031975	Tg	-0.825584	0.172964	158.47	1.8447195173068e-06	1.88927190914088e-05	Downregulated
FBgn0010452	trn	-0.822306	0.172032	83.0687	1.84321160065371e-06	1.88927190914088e-05	Downregulated
FBgn0030251	CG2145	-0.738951	0.155148	585.851	1.9079319802204e-06	1.94645930233306e-05	Downregulated
FBgn0015288	RpL22	-0.635905	0.13354	8462.46	1.90999968344282e-06	1.94668790130045e-05	Downregulated
FBgn0032516	Ing5	0.595869	0.125118	731.782	1.91507310135047e-06	1.9499765551745e-05	Upregulated
FBgn0025878	wrapper	-1.06028	0.220873	38.404	1.92836569461962e-06	1.96161978511451e-05	Downregulated
FBgn0085400	side-V	-0.887333	0.186095	94.0831	1.93824131175493e-06	1.96976804723968e-05	Downregulated
FBgn0042101	CG18744	-1.57833	0.323028	44.4156	1.94846067151566e-06	1.97824963755133e-05	Downregulated
FBgn0004797	mdy	-0.559363	0.117544	439.835	1.95316184044884e-06	1.98111775920262e-05	Downregulated
FBgn0033728	Cpr49Ae	-1.43392	0.300542	78.5099	1.9998129399182e-06	2.02377769203926e-05	Downregulated
FBgn0266441	CG45071	0.512046	0.107711	334.923	2.00096970403352e-06	2.02377769203926e-05	Upregulated
FBgn0033108	CG15236	-1.29102	0.27033	42.2004	2.06231897048228e-06	2.07984966660195e-05	Downregulated
FBgn0032077	CG9515	0.604059	0.127304	205.202	2.09370281223495e-06	2.10948549564779e-05	Upregulated
FBgn0063649	CG6006	-0.664254	0.140115	127.25	2.14281231491415e-06	2.15208116165618e-05	Downregulated
FBgn0035287	CG13937	-0.892945	0.188313	89.1491	2.19315365817086e-06	2.19710716097022e-05	Downregulated
FBgn0039536	unc80	-0.980581	0.206799	122.942	2.21739722734831e-06	2.21718724655027e-05	Downregulated
FBgn0033980	Cyp6a20	-0.818596	0.172906	285.785	2.22601648200707e-06	2.22369990856317e-05	Downregulated
FBgn0037326	CG14669	-1.21674	0.253635	27.2776	2.26041938292359e-06	2.25380248010294e-05	Downregulated
FBgn0053494	CG33494	-0.999119	0.211306	151.345	2.25999934099107e-06	2.25380248010294e-05	Downregulated
FBgn0036157	CG7560	-1.04325	0.220788	295.633	2.26806528472953e-06	2.25929257938293e-05	Downregulated
FBgn0027590	GstE12	-0.867127	0.183558	1750.43	2.28244455650808e-06	2.27147333385191e-05	Downregulated
FBgn0031865	Nha1	-0.848474	0.179538	441.336	2.29958993410487e-06	2.28638136668675e-05	Downregulated
FBgn0029831	CG5966	-1.00181	0.211808	701.259	2.30369076355092e-06	2.28830392966455e-05	Downregulated
FBgn0036756	Cln3	-0.984912	0.208492	168.506	2.32224558109222e-06	2.30052328420674e-05	Downregulated
FBgn0034262	swi2	-1.13209	0.237613	51.8514	2.34444326519182e-06	2.31741055099174e-05	Downregulated
FBgn0038675	CG6013	0.526478	0.111565	577.53	2.37274782221175e-06	2.34148077147045e-05	Upregulated
FBgn0024289	Sodh1	-1.20612	0.256206	2304.84	2.43657363562015e-06	2.39997957262249e-05	Downregulated
FBgn0263353	CG11000	-0.798609	0.169302	106.766	2.49748043258804e-06	2.45310659420439e-05	Downregulated
FBgn0031389	CG4259	-1.17992	0.250758	96.7075	2.50974328554647e-06	2.46286053458041e-05	Downregulated
FBgn0263200	Galt	-0.864767	0.18377	1193.68	2.51337599168731e-06	2.46413529212872e-05	Downregulated
FBgn0050091	CG30091	-1.06727	0.225379	59.1238	2.53324720645332e-06	2.48131328877e-05	Downregulated
FBgn0037683	CG18473	-1.00175	0.212555	153.878	2.54917119532504e-06	2.49228691217011e-05	Downregulated
FBgn0053144	CG33144	-0.576576	0.122548	587.556	2.54915407597079e-06	2.49228691217011e-05	Downregulated
FBgn0001226	Hsp27	0.745684	0.158583	10674.6	2.569824422515e-06	2.50783512729537e-05	Upregulated
FBgn0013467	igl	-0.85673	0.182055	147.528	2.6213597375155e-06	2.5510541445554e-05	Downregulated
FBgn0262900	CG43255	-1.52336	0.322656	29.0033	2.62881372468504e-06	2.55511587382157e-05	Downregulated
FBgn0050460	CG30460	-0.766359	0.162882	132.104	2.63037309863059e-06	2.55511587382157e-05	Downregulated
FBgn0026592	Fie	-0.95031	0.202108	102.749	2.63644212957095e-06	2.55630784629382e-05	Downregulated
FBgn0264753	Rgk1	-0.875973	0.1854	43.612	2.69355815349249e-06	2.60451287021312e-05	Downregulated
FBgn0010383	Cyp18a1	-0.68405	0.145909	372.896	2.7377827026632e-06	2.64485339043191e-05	Downregulated
FBgn0031808	Nepl5	-1.11366	0.234819	27.2939	2.77926380319643e-06	2.68002251122841e-05	Downregulated
FBgn0260407	mRpS23	0.598947	0.1278	554.02	2.77742246875964e-06	2.68002251122841e-05	Upregulated
FBgn0023489	Pph13	-1.19816	0.254599	47.9188	2.79987001678282e-06	2.69742951708118e-05	Downregulated
FBgn0037818	CG6465	-1.14107	0.243487	128.671	2.81166934052625e-06	2.70461103648288e-05	Downregulated
FBgn0039730	CG7903	0.515971	0.11016	712.12	2.81890505301178e-06	2.70835472745691e-05	Upregulated
FBgn0012036	Aldh	-0.5025	0.10734	8289.47	2.84870826949312e-06	2.73450096523435e-05	Downregulated
FBgn0000037	mAChR-A	-1.294	0.274646	51.7105	2.85571680646594e-06	2.73873876107846e-05	Downregulated
FBgn0015400	kek2	-1.27123	0.266698	23.671	2.86516801166696e-06	2.74530934983588e-05	Downregulated
FBgn0014163	fax	0.605245	0.129359	6175.72	2.88668311673378e-06	2.75841511580018e-05	Upregulated
FBgn0052412	QC	0.556974	0.119054	1553.17	2.89471480402419e-06	2.76358893451098e-05	Upregulated
FBgn0023524	CG3078	-1.13284	0.239874	34.5191	2.91322452845667e-06	2.77874776838067e-05	Downregulated
FBgn0261649	tinc	-1.26936	0.267053	26.1573	2.95562734030173e-06	2.81664883449873e-05	Downregulated
FBgn0028370	kek3	-1.23291	0.257917	19.1903	2.98525477937769e-06	2.84231787334978e-05	Downregulated
FBgn0034718	wdp	-0.80857	0.173134	601.598	3.00964012865681e-06	2.86295406472858e-05	Downregulated
FBgn0041712	yellow-d	-0.850451	0.182156	149.204	3.0548337046373e-06	2.90332935078895e-05	Downregulated
FBgn0039581	Moca-cyp	0.515124	0.110392	2068.13	3.06891167709611e-06	2.90885443433194e-05	Upregulated
FBgn0038692	Polr2M	0.508895	0.109249	593.493	3.19591680259194e-06	3.01570022507312e-05	Upregulated
FBgn0015558	tty	-0.887139	0.189818	93.0046	3.20898176248494e-06	3.02532485982844e-05	Downregulated
FBgn0030943	Nup35	0.525322	0.112957	687.464	3.3132539053815e-06	3.1152847717652e-05	Upregulated
FBgn0014343	mirr	-0.820981	0.176804	94.6496	3.3686870145702e-06	3.16177477216415e-05	Downregulated
FBgn0000659	fkh	-1.04606	0.224764	170.893	3.38166422610433e-06	3.17113610687705e-05	Downregulated
FBgn0000492	Dr	-1.12913	0.24252	98.7437	3.44082757897565e-06	3.22089524879467e-05	Downregulated
FBgn0085409	smal	-1.04039	0.223601	54.6639	3.45587136402448e-06	3.22925183475526e-05	Downregulated
FBgn0032840	sNPF	-1.06612	0.228418	45.7478	3.46247691301395e-06	3.23256354770242e-05	Downregulated
FBgn0250789	alpha-Spec	-0.782394	0.168597	1915.96	3.49038078006581e-06	3.25286237040731e-05	Downregulated
FBgn0039678	Obp99a	-1.35472	0.29573	2324.08	3.50609334689086e-06	3.26462430774432e-05	Downregulated
FBgn0262509	nrm	-0.735078	0.158009	90.0638	3.52781246886291e-06	3.2790644241834e-05	Downregulated
FBgn0034602	Lapsyn	-0.8361	0.180174	139.425	3.5391035595026e-06	3.28666618159964e-05	Downregulated
FBgn0030088	Arfrp1	0.538407	0.116159	572.523	3.57084103585788e-06	3.31031698837782e-05	Upregulated
FBgn0029800	lin-52	0.592017	0.127858	554.983	3.65529197852647e-06	3.38271664568467e-05	Upregulated
FBgn0029828	CG6067	-0.868855	0.18797	782.72	3.77774333517069e-06	3.48073227539855e-05	Downregulated
FBgn0003890	betaTub97EF	-0.764035	0.165311	468.742	3.79747511404629e-06	3.49586222573799e-05	Downregulated
FBgn0030887	CG6867	-1.48041	0.32016	43.2613	3.82395968638013e-06	3.51411578141756e-05	Downregulated
FBgn0038720	CG6231	-0.944332	0.204455	173.939	3.84137911712138e-06	3.52705409545084e-05	Downregulated
FBgn0035934	TrpA1	-1.50701	0.321477	36.1467	3.84655705559857e-06	3.52873987402826e-05	Downregulated
FBgn0023549	Mct1	-0.654951	0.14183	506.027	3.88485378064733e-06	3.5607787387027e-05	Downregulated
FBgn0032084	CG13101	-1.16245	0.249182	26.7915	4.19814604252686e-06	3.83130717917382e-05	Downregulated
FBgn0000064	Ald1	-0.620474	0.134851	9916.57	4.19629567076553e-06	3.83130717917382e-05	Downregulated
FBgn0036395	CG17361	0.690851	0.150397	419.444	4.3698518327057e-06	3.96743469488731e-05	Upregulated
FBgn0041581	AttB	1.16249	0.315181	57.508	4.41678441404072e-06	4.00316108393613e-05	Upregulated
FBgn0038398	sxe2	-1.22414	0.264507	43.3235	4.540250492488e-06	4.10098417024643e-05	Downregulated
FBgn0004197	Ser	-1.45925	0.299994	11.098	4.58561779264056e-06	4.13842207457194e-05	Downregulated
FBgn0260859	Bet3	0.638913	0.139433	152.616	4.63528301340919e-06	4.17967150628417e-05	Upregulated
FBgn0022710	Ac13E	-0.850748	0.185695	285.081	4.72274616856665e-06	4.24765560425002e-05	Downregulated
FBgn0027586	Jhbp14	-1.0886	0.238175	357.365	4.76393006833523e-06	4.28105000779164e-05	Downregulated
FBgn0038290	CG6912	-0.70426	0.153866	147.059	4.77244459063137e-06	4.28505462861195e-05	Downregulated
FBgn0085386	CG34357	-1.43409	0.306473	17.9197	4.80762064481151e-06	4.31297080616523e-05	Downregulated
FBgn0085428	Nox	-0.997465	0.218027	766.382	4.82733213893254e-06	4.32394353266623e-05	Downregulated
FBgn0033774	CG12374	-1.43138	0.311505	5685.56	4.84594362854359e-06	4.3362982011688e-05	Downregulated
FBgn0263846	CG43707	-1.12971	0.24539	40.4158	4.97183435906036e-06	4.44099292824987e-05	Downregulated
FBgn0004456	mew	-0.789329	0.172838	264.146	4.97556078617256e-06	4.44099292824987e-05	Downregulated
FBgn0263994	CG43737	-0.893614	0.19556	75.7348	5.08433898088358e-06	4.52279151635634e-05	Downregulated
FBgn0001208	Hn	-0.873023	0.191472	2006.19	5.09565543904201e-06	4.52594114376131e-05	Downregulated
FBgn0034816	CG3085	0.595113	0.130553	124.015	5.18634690493352e-06	4.60190226631875e-05	Upregulated
FBgn0033744	Dh44-R2	-0.928381	0.202957	61.2662	5.20498565799385e-06	4.61456285161688e-05	Downregulated
FBgn0259918	inaF-B	-1.60082	0.339439	12.0502	5.22603277373629e-06	4.62545515992301e-05	Downregulated
FBgn0264695	Mhc	-1.11045	0.243312	1916.04	5.22455032179496e-06	4.62545515992301e-05	Downregulated
FBgn0000459	disco	-0.948594	0.207454	41.6329	5.23762103568773e-06	4.63182918893021e-05	Downregulated
FBgn0039017	CG6985	0.513691	0.112785	387.74	5.26190562288744e-06	4.64941100184674e-05	Upregulated
FBgn0262952	mt:ND4	-0.962828	0.211856	3574.42	5.32027506159254e-06	4.6970555497789e-05	Downregulated
FBgn0038465	Irc	-0.54216	0.119126	1360.52	5.33545831092977e-06	4.70652500460379e-05	Downregulated
FBgn0001145	Gs2	-0.687957	0.151244	2588.91	5.41031912601028e-06	4.76062997096188e-05	Downregulated
FBgn0027560	Tps1	-0.85093	0.18716	11754	5.42151456891308e-06	4.76650893698195e-05	Downregulated
FBgn0029896	CG3168	-1.0241	0.225618	3803.83	5.69576300612891e-06	4.9703769902244e-05	Downregulated
FBgn0028979	tio	-1.079	0.234085	22.2973	5.7067664282851e-06	4.97586678086394e-05	Downregulated
FBgn0015574	alpha-Est6	-1.52425	0.321796	11.5854	5.79887721495524e-06	5.05200862316109e-05	Downregulated
FBgn0041092	tai	-0.785687	0.173296	509.855	5.83955303531577e-06	5.08325148391584e-05	Downregulated
FBgn0052698	CARPB	-0.621648	0.137045	125.494	5.86645801219107e-06	5.10246541603999e-05	Downregulated
FBgn0038652	CG7720	-1.0314	0.227094	489.494	5.87238559948917e-06	5.10341724650256e-05	Downregulated
FBgn0038389	CG5516	0.523621	0.115596	441.473	5.91498242298129e-06	5.13198844735082e-05	Upregulated
FBgn0002917	na	-0.910595	0.200633	76.5752	5.96061509393481e-06	5.16733454654004e-05	Downregulated
FBgn0032253	LManI	-1.06177	0.234053	153.343	5.9727365442381e-06	5.16966718970887e-05	Downregulated
FBgn0039030	CG6660	-0.885488	0.195447	188.644	5.97309780419057e-06	5.16966718970887e-05	Downregulated
FBgn0259748	CG42397	1.42892	0.322583	393.779	6.04719159205681e-06	5.22522880691717e-05	Upregulated
FBgn0036145	CG7607	-1.00433	0.221822	87.8401	6.11849783386759e-06	5.2738953981884e-05	Downregulated
FBgn0031906	CG5160	-1.20967	0.266163	34.0096	6.1859008229841e-06	5.3236104213064e-05	Downregulated
FBgn0037107	CG7166	-1.42379	0.30528	16.5074	6.25847058633445e-06	5.37698868357245e-05	Downregulated
FBgn0038679	CG6040	-1.1535	0.255742	181.469	6.27442365463074e-06	5.38631214384114e-05	Downregulated
FBgn0086604	side-VIII	-0.94502	0.20825	59.2497	6.31527156512534e-06	5.41697420439955e-05	Downregulated
FBgn0029843	Nep1	-1.18432	0.26181	126.457	6.47520530120432e-06	5.5451494546161e-05	Downregulated
FBgn0261575	tobi	-1.28769	0.285517	6566.78	6.55962602466167e-06	5.61289231721253e-05	Downregulated
FBgn0030617	CG9095	-1.30296	0.281444	16.2088	6.72180587003529e-06	5.74700794993544e-05	Downregulated
FBgn0011336	Stt3B	-0.643502	0.142961	1093.21	6.74278062806941e-06	5.75562010119522e-05	Downregulated
FBgn0033919	CG8547	-0.631903	0.140336	497.758	6.73742563499229e-06	5.75562010119522e-05	Downregulated
FBgn0011701	repo	-0.986917	0.217938	46.6605	6.75153550840662e-06	5.75843808023146e-05	Downregulated
FBgn0053513	Nmdar2	-1.13408	0.249213	23.2892	6.93340954579607e-06	5.89926441531512e-05	Downregulated
FBgn0004428	LysE	-1.35754	0.303355	437.901	6.99326184513667e-06	5.94061559314546e-05	Downregulated
FBgn0038606	CG15803	-1.34146	0.294457	29.1772	7.01974657667966e-06	5.95832026552737e-05	Downregulated
FBgn0027550	CG6495	-0.903867	0.200702	88.3401	7.09803176296646e-06	6.01509770346412e-05	Downregulated
FBgn0029905	Nf-YC	0.553577	0.123336	1196.16	7.1881311697906e-06	6.07681961743947e-05	Upregulated
FBgn0013771	Cyp6a9	-0.754244	0.168031	336.768	7.25731696205878e-06	6.13040078419029e-05	Downregulated
FBgn0005677	dac	-1.1472	0.250829	20.547	7.44660938399395e-06	6.28527166151815e-05	Downregulated
FBgn0033234	MFS12	-0.742798	0.165709	130.9	7.56391584904643e-06	6.3693021994265e-05	Downregulated
FBgn0033913	CG8468	-0.927658	0.207111	440.939	7.58041412887376e-06	6.37273827920207e-05	Downregulated
FBgn0085380	dcma	-1.136	0.250009	22.5862	7.59392449608128e-06	6.37901740287368e-05	Downregulated
FBgn0003710	tipE	-1.19627	0.261782	19.0221	7.66469847712778e-06	6.4333506534175e-05	Downregulated
FBgn0262018	CadN2	-1.29395	0.28378	19.1858	7.86306642805771e-06	6.59460829339646e-05	Downregulated
FBgn0027844	CAH1	-0.971266	0.216447	56.6719	7.88924854772583e-06	6.61131550916167e-05	Downregulated
FBgn0034387	Cyp12b2	-0.930755	0.208188	96.0984	7.89642154230114e-06	6.6120789107976e-05	Downregulated
FBgn0038034	Cyp9f3	-0.835935	0.186698	104.456	7.92011648267957e-06	6.62141804755452e-05	Downregulated
FBgn0041096	rols	-0.800893	0.179248	104.512	8.01707371375849e-06	6.69187994810877e-05	Downregulated
FBgn0016061	side	-0.994214	0.220941	35.5274	8.08807732100965e-06	6.73517416660417e-05	Downregulated
FBgn0029994	Ldsdh1	-0.927039	0.207627	512.424	8.08775238098157e-06	6.73517416660417e-05	Downregulated
FBgn0028527	CG18507	-0.530533	0.118855	312.42	8.1056212375501e-06	6.74446451121289e-05	Downregulated
FBgn0033048	CG7881	-1.40383	0.315176	57.9813	8.37498677049269e-06	6.95216079478241e-05	Downregulated
FBgn0032221	Schip1	-1.06129	0.236097	33.4543	8.43890220647944e-06	6.99422043942044e-05	Downregulated
FBgn0032494	Jhbp13	-1.06022	0.238183	398.341	8.45700980408371e-06	7.00369561618763e-05	Downregulated
FBgn0085413	CG34384	-0.992744	0.221781	42.5698	8.54548479622081e-06	7.06591808639746e-05	Downregulated
FBgn0039620	wat	-1.17988	0.264892	233.32	8.58139249751197e-06	7.08451316506871e-05	Downregulated
FBgn0034717	CG5819	-0.842996	0.189403	397.323	8.7111568137339e-06	7.17481316663153e-05	Downregulated
FBgn0033301	CG12780	1.11592	0.249374	50.163	8.73191209719467e-06	7.18070559456997e-05	Upregulated
FBgn0030063	CG1789	0.573648	0.129116	734.161	8.87369448106267e-06	7.28595179047751e-05	Upregulated
FBgn0035673	CG6602	-1.21059	0.270698	152.142	8.92690745131169e-06	7.32394838993008e-05	Downregulated
FBgn0264502	CG43901	-1.13607	0.253657	41.3971	8.97204796474396e-06	7.3552682033953e-05	Downregulated
FBgn0031942	CG7203	-1.29132	0.288877	42.8096	9.09071182468612e-06	7.44676696329408e-05	Downregulated
FBgn0037763	CG16904	-1.03441	0.2333	936.894	9.22566621313207e-06	7.55145810422182e-05	Downregulated
FBgn0031055	et	-0.715454	0.161314	119.364	9.29377801606711e-06	7.60131696914428e-05	Downregulated
FBgn0030048	CG12112	0.510506	0.115176	937.881	9.32694582702138e-06	7.62254032411136e-05	Upregulated
FBgn0031523	CG15408	-1.23302	0.276452	167.398	9.34722859730026e-06	7.63037002671465e-05	Downregulated
FBgn0004919	gol	-0.685004	0.154543	164.674	9.3982868039607e-06	7.66305099328348e-05	Downregulated
FBgn0036984	CG13248	-1.26005	0.275407	16.8746	9.51595970680217e-06	7.75301069013303e-05	Downregulated
FBgn0030065	CG12075	-1.04793	0.23668	123.172	9.70618590411738e-06	7.88973186771173e-05	Downregulated
FBgn0010051	Itpr	-0.87675	0.198137	565.334	9.73657862380643e-06	7.90834874529016e-05	Downregulated
FBgn0038865	cDIP	-0.829569	0.18759	244.696	9.84496464741024e-06	7.97797250283996e-05	Downregulated
FBgn0020521	pio	-0.870672	0.196652	174.818	9.86421290115506e-06	7.98744049258407e-05	Downregulated
FBgn0040281	Aplip1	-0.800055	0.180354	52.1616	9.87743557615931e-06	7.99201856311618e-05	Downregulated
FBgn0042187	CG17234	1.43535	0.33662	13.9091	9.90004151946361e-06	8.00417598805638e-05	Upregulated
FBgn0259244	CG42342	-0.780972	0.176612	81.3188	9.96574001878615e-06	8.04497315430909e-05	Downregulated
FBgn0030763	CG9782	-1.33102	0.292821	15.8712	1.00487974561363e-05	8.10582523600792e-05	Downregulated
FBgn0028939	NimC2	-1.33288	0.295469	17.731	1.00574323352641e-05	8.10659755939341e-05	Downregulated
FBgn0027491	Cdk5alpha	-0.915779	0.20702	75.0097	1.01089843451955e-05	8.14193483607317e-05	Downregulated
FBgn0030576	CG15890	-1.32128	0.294149	19.9495	1.01484269830315e-05	8.16125213357419e-05	Downregulated
FBgn0287724	Ca-beta	-0.993602	0.22443	91.6717	1.01570217130984e-05	8.16194766123334e-05	Downregulated
FBgn0035587	Gdap1	-0.872503	0.196497	46.7357	1.03263273666462e-05	8.27909572243107e-05	Downregulated
FBgn0014396	tim	-0.794967	0.180203	1281.98	1.03948386495626e-05	8.32480345202175e-05	Downregulated
FBgn0042696	NfI	-0.791114	0.179095	111.241	1.03991057422262e-05	8.32480345202175e-05	Downregulated
FBgn0038037	Cyp9f2	-0.749541	0.170036	973.287	1.04602022806447e-05	8.36736938494908e-05	Downregulated
FBgn0083027	snoRNA:Psi18S-531	-0.971811	0.221118	48.8727	1.08911247916912e-05	8.68575428062446e-05	Downregulated
FBgn0036262	Miox	-0.943543	0.214691	7630.31	1.09460989575984e-05	8.7230082183609e-05	Downregulated
FBgn0265577	IBIN	1.06317	0.308602	14.4527	1.11305421676184e-05	8.85662356803939e-05	Upregulated
FBgn0005619	Hdc	-1.06092	0.238943	30.9914	1.11636210019037e-05	8.87625558426964e-05	Downregulated
FBgn0038404	CG8925	-1.2309	0.277168	41.6904	1.12685647374549e-05	8.94622368893133e-05	Downregulated
FBgn0052834	CG32834	-1.38045	0.315442	417.852	1.1345087761819e-05	8.99345207785639e-05	Downregulated
FBgn0035780	CG18417	-1.25994	0.284151	37.2791	1.14695507944294e-05	9.08529533671268e-05	Downregulated
FBgn0085407	Pvf3	-1.06422	0.241353	38.997	1.15233951813523e-05	9.12110417690394e-05	Downregulated
FBgn0031992	Acbp1	0.543515	0.124101	635.847	1.18938140870279e-05	9.4072496587961e-05	Upregulated
FBgn0029864	CG15894	-1.28937	0.29069	25.5729	1.22024602964795e-05	9.62253758555091e-05	Downregulated
FBgn0031657	Polr1C	0.503764	0.115203	1091.55	1.22603979666143e-05	9.65823965443776e-05	Upregulated
FBgn0051091	CG31091	-1.59789	0.339406	48.9637	1.23354673207593e-05	9.69845118688734e-05	Downregulated
FBgn0030362	regucalcin	-0.852081	0.194962	1566.73	1.23265493109826e-05	9.69845118688734e-05	Downregulated
FBgn0005626	ple	-1.09538	0.249967	74.863	1.2574179113387e-05	9.8714317664129e-05	Downregulated
FBgn0051681	CG31681	-1.40091	0.322254	467.207	1.2673756998311e-05	9.9422139780955e-05	Downregulated
FBgn0035880	Culd	-0.657214	0.150587	308.671	1.2812467592448e-05	0.000100436	Downregulated
FBgn0003117	pnr	-1.34449	0.295985	12.0886	1.29275594478046e-05	0.000101263	Downregulated
FBgn0038693	unc79	-0.865452	0.198406	111.965	1.30577567881329e-05	0.000102207	Downregulated
FBgn0037184	CG14450	0.547023	0.125535	454.345	1.3197477839949e-05	0.000103147	Upregulated
FBgn0034885	Eglp4	-1.15016	0.265008	641.858	1.32187002122585e-05	0.000103161	Downregulated
FBgn0052686	CG32686	-1.51672	0.33922	13.4689	1.32599487920592e-05	0.000103406	Downregulated
FBgn0003357	Jon99Ciii	-1.27548	0.291111	3060.68	1.33704079543699e-05	0.000104114	Downregulated
FBgn0051522	CG31522	-0.682226	0.156788	431.757	1.35633006314046e-05	0.000105538	Downregulated
FBgn0000206	boss	-0.862162	0.197547	60.0403	1.37579305855742e-05	0.000106973	Downregulated
FBgn0036560	CG5895	-0.953566	0.219021	86.1758	1.39768320701924e-05	0.000108596	Downregulated
FBgn0052418	vito	0.532903	0.122689	524.479	1.40147182318129e-05	0.000108749	Upregulated
FBgn0285879	disco-r	-0.791427	0.181888	69.307	1.41579480676043e-05	0.00010976	Downregulated
FBgn0031601	Dim1	0.668336	0.153989	310.924	1.42130897125692e-05	0.000110107	Upregulated
FBgn0030218	CG1628	-0.65395	0.150675	199.395	1.42819833277552e-05	0.00011056	Downregulated
FBgn0030073	CG10962	-0.861378	0.197528	44.6445	1.45742743080788e-05	0.000112575	Downregulated
FBgn0028863	stol	-0.936608	0.215597	70.9819	1.45977251141127e-05	0.000112599	Downregulated
FBgn0038252	BigH1	0.547773	0.126376	6047.72	1.4598776562164e-05	0.000112599	Upregulated
FBgn0039789	CG9717	-0.736986	0.169738	131.289	1.46491625693651e-05	0.000112905	Downregulated
FBgn0034162	CG6426	-1.08105	0.25041	689.999	1.49191728957422e-05	0.000114903	Downregulated
FBgn0005658	Ets65A	-1.42376	0.307742	8.92128	1.49518901755893e-05	0.000115071	Downregulated
FBgn0023507	D2hgdh	-0.85036	0.19661	2389.86	1.51104710862973e-05	0.000116206	Downregulated
FBgn0026737	CG6171	0.518817	0.11993	731.896	1.51852441690511e-05	0.000116692	Upregulated
FBgn0035642	CG18586	0.517205	0.119551	599.073	1.51957484508983e-05	0.000116692	Upregulated
FBgn0001296	kar	-0.844006	0.195305	469.324	1.52984514545069e-05	0.000117396	Downregulated
FBgn0039483	CG14259	-1.1198	0.259007	101.408	1.53510713852292e-05	0.000117628	Downregulated
FBgn0266801	CG45263	-0.785762	0.181764	66.5486	1.54850352338386e-05	0.000118569	Downregulated
FBgn0020633	Mcm7	0.623913	0.14439	484.003	1.55375766243412e-05	0.000118799	Upregulated
FBgn0004855	Polr2I	0.502218	0.116239	718.924	1.55625285192591e-05	0.000118904	Upregulated
FBgn0003386	Shaw	-0.88914	0.205766	69.1527	1.56821214478575e-05	0.000119731	Downregulated
FBgn0087021	Spc25	0.5092	0.117899	689.757	1.57032156064118e-05	0.000119805	Upregulated
FBgn0037819	Phyhd1	-0.713877	0.165429	857.577	1.58797647754343e-05	0.000120977	Downregulated
FBgn0019650	toy	-1.10048	0.253558	31.435	1.59006955518452e-05	0.000121049	Downregulated
FBgn0030600	hiw	-0.903297	0.208942	239.128	1.5929981690942e-05	0.000121185	Downregulated
FBgn0039827	CG1544	-0.821537	0.190395	211.015	1.6217429547524e-05	0.000123017	Downregulated
FBgn0039774	CDase	-1.07843	0.249565	109.011	1.63006431044702e-05	0.00012356	Downregulated
FBgn0014865	Mtk	1.17152	0.332261	168.092	1.63767080819385e-05	0.000124047	Upregulated
FBgn0013733	shot	-0.507088	0.117894	1878.03	1.6997478550237e-05	0.000128289	Downregulated
FBgn0031519	Fign	0.507782	0.118091	245.58	1.71516458205095e-05	0.000129176	Upregulated
FBgn0003356	Jon99Cii	-1.28427	0.297461	3338.33	1.73643325477794e-05	0.000130229	Downregulated
FBgn0037100	CapaR	-1.23159	0.282431	28.3081	1.73411803734715e-05	0.000130229	Downregulated
FBgn0011286	RyR	-0.914803	0.212466	194.01	1.73540062160045e-05	0.000130229	Downregulated
FBgn0040102	lectin-24Db	-0.912523	0.212207	71.5963	1.74524478312831e-05	0.000130695	Downregulated
FBgn0032798	CG10132	-0.869906	0.201562	56.7874	1.75610234101722e-05	0.000131231	Downregulated
FBgn0041579	AttC	1.46568	0.33931	15.0045	1.76166904572545e-05	0.000131459	Upregulated
FBgn0031970	CG7227	-1.29989	0.29626	16.1755	1.76977252174679e-05	0.000131882	Downregulated
FBgn0031913	CG5958	-0.76248	0.177701	1269.1	1.7698352467795e-05	0.000131882	Downregulated
FBgn0010423	TpnC47D	-1.18367	0.274082	40.2609	1.79161305229563e-05	0.000133317	Downregulated
FBgn0034501	CG13868	-0.585639	0.136541	5531.24	1.79724339229535e-05	0.000133641	Downregulated
FBgn0266450	Kr-h1	-1.41285	0.329638	69.1347	1.83956142936746e-05	0.000136404	Downregulated
FBgn0069973	CG40485	-0.90366	0.210908	118.144	1.84480887420738e-05	0.000136697	Downregulated
FBgn0041711	yellow-e	-1.40565	0.318909	16.3775	1.86344027689544e-05	0.000137981	Downregulated
FBgn0013973	Gycbeta100B	-0.960952	0.223633	44.2805	1.87370126728694e-05	0.000138643	Downregulated
FBgn0000490	dpp	-0.725403	0.16942	74.4858	1.90137188599288e-05	0.000140592	Downregulated
FBgn0039297	Jhbp7	-0.817785	0.190983	69.8589	1.90298161231178e-05	0.000140613	Downregulated
FBgn0031010	CG8028	-1.27103	0.293436	120.172	1.9261340704347e-05	0.000142224	Downregulated
FBgn0050069	Sdb	-0.820358	0.191839	270.167	1.92859689313466e-05	0.000142306	Downregulated
FBgn0001297	kay	-0.614243	0.143729	1029.95	1.93336105846095e-05	0.000142459	Downregulated
FBgn0039184	CG6432	-0.830831	0.194406	327.681	1.93599319092236e-05	0.000142553	Downregulated
FBgn0036759	CG5577	-0.804758	0.188411	311.506	1.94071965944204e-05	0.000142702	Downregulated
FBgn0003861	trp	-0.723414	0.169309	2050.72	1.9399741938043e-05	0.000142702	Downregulated
FBgn0016650	Lgr1	-1.196	0.275527	36.7662	1.94868192866988e-05	0.000143089	Downregulated
FBgn0000477	DNaseII	-0.924189	0.216699	317.193	1.95846037731424e-05	0.000143707	Downregulated
FBgn0035241	CG12105	-0.822696	0.192073	47.8188	1.96489827980913e-05	0.000143979	Downregulated
FBgn0005564	Shal	-0.907015	0.212002	55.2706	1.97760961889107e-05	0.000144588	Downregulated
FBgn0263980	Stacl	-0.822689	0.192549	260.826	1.97869052168201e-05	0.000144588	Downregulated
FBgn0020372	TM4SF	-0.852629	0.199269	56.9438	1.99776749876759e-05	0.000145881	Downregulated
FBgn0031517	CG15406	-0.964953	0.226046	663.319	2.00087611595001e-05	0.000146007	Downregulated
FBgn0032025	CG7778	-0.841947	0.197314	281.086	2.01107865347163e-05	0.00014665	Downregulated
FBgn0052283	Drsl3	1.46251	0.325345	4.2169	2.01537169057444e-05	0.000146824	Upregulated
FBgn0025625	Sik2	-1.01525	0.237212	92.956	2.01623989023192e-05	0.000146824	Downregulated
FBgn0051792	CG31792	-1.48121	0.32319	9.5565	2.01849935468841e-05	0.000146887	Downregulated
FBgn0032908	CG9270	-1.26723	0.293266	30.4552	2.03420394432164e-05	0.000147928	Downregulated
FBgn0030291	CG1738	0.537573	0.126218	549.599	2.05316773481876e-05	0.000149204	Upregulated
FBgn0035086	CG12851	-1.13095	0.262268	23.4205	2.05711932424431e-05	0.000149294	Downregulated
FBgn0040505	Alk	-0.736459	0.17281	118.387	2.05722576574121e-05	0.000149294	Downregulated
FBgn0030941	wgn	-0.684462	0.161118	140.294	2.15211766044917e-05	0.000155752	Downregulated
FBgn0264907	CG44098	-1.34554	0.315946	52.8174	2.15998175113002e-05	0.000156	Downregulated
FBgn0032785	CG10026	-1.02359	0.240972	70.4656	2.16337220486456e-05	0.000156032	Downregulated
FBgn0033633	Smyd4-3	-1.00205	0.234537	35.7573	2.16597045325259e-05	0.000156113	Downregulated
FBgn0033775	Cyp9h1	-0.852975	0.200493	90.8841	2.16921382055737e-05	0.00015624	Downregulated
FBgn0030195	CG2898	-1.59635	0.338719	7.676	2.17156708155421e-05	0.000156303	Downregulated
FBgn0023023	CRMP	-0.677173	0.15941	200.718	2.18562741339649e-05	0.000157021	Downregulated
FBgn0032613	Nepl9	-0.989877	0.232648	64.7749	2.22306980876713e-05	0.000159466	Downregulated
FBgn0020294	ko	-0.930082	0.218159	52.2558	2.22910949767603e-05	0.000159791	Downregulated
FBgn0263256	CG43394	-1.09168	0.256863	143.49	2.26049311700756e-05	0.00016193	Downregulated
FBgn0004607	zfh2	-1.2543	0.293222	45.8208	2.32081491427705e-05	0.000165802	Downregulated
FBgn0032506	CG9395	-1.11122	0.259746	25.8144	2.31989044662916e-05	0.000165802	Downregulated
FBgn0266918	CG32486	-0.511985	0.121015	645.691	2.33783573548179e-05	0.000166792	Downregulated
FBgn0032048	Dh31	-0.956088	0.225864	51.8385	2.35572334453683e-05	0.000167841	Downregulated
FBgn0019952	Orct	-0.726491	0.171762	147.744	2.35894874418982e-05	0.000167958	Downregulated
FBgn0013433	beat-Ia	-1.35342	0.306297	11.2983	2.36132092869815e-05	0.000168013	Downregulated
FBgn0037230	Nepl11	-0.760344	0.18003	871.182	2.38889201582155e-05	0.000169861	Downregulated
FBgn0015034	Cyp4e1	-1.00995	0.237851	54.9286	2.42495675414605e-05	0.000172193	Downregulated
FBgn0085383	CG34354	-0.940718	0.22076	26.1836	2.44145928128657e-05	0.000173132	Downregulated
FBgn0033527	CG11777	0.527273	0.124915	153.951	2.43992858680752e-05	0.000173132	Upregulated
FBgn0052333	CG32333	-1.10832	0.257409	20.0877	2.44441732778605e-05	0.000173226	Downregulated
FBgn0052645	CG32645	-1.44612	0.338569	35.8172	2.4698878229751e-05	0.000174745	Downregulated
FBgn0036208	Gcat	-0.977402	0.230778	55.404	2.47248218695939e-05	0.000174745	Downregulated
FBgn0029105	alpha-Catr	-0.951344	0.22427	37.5541	2.47243024344931e-05	0.000174745	Downregulated
FBgn0026319	Traf4	-0.804185	0.190582	73.7178	2.49312420531976e-05	0.000176086	Downregulated
FBgn0085212	CG34183	0.559023	0.132625	262.878	2.50621899638057e-05	0.000176775	Upregulated
FBgn0016053	pgc	0.653075	0.155085	3938.28	2.5344684841553e-05	0.000178648	Upregulated
FBgn0053056	Targ2	-0.575562	0.136925	481.181	2.63416168618387e-05	0.000185057	Downregulated
FBgn0085399	CG34370	-1.14385	0.269931	26.4691	2.6434098349189e-05	0.000185584	Downregulated
FBgn0083228	Frq2	-0.737041	0.175242	140.744	2.64990800464638e-05	0.000185793	Downregulated
FBgn0053543	CG33543	-1.1121	0.262123	23.6725	2.65925634630077e-05	0.000186201	Downregulated
FBgn0040929	CG12659	0.531746	0.126567	242.547	2.65874072673769e-05	0.000186201	Upregulated
FBgn0266590	lncRNA:CR45115	-1.21047	0.279817	16.7228	2.67376323347695e-05	0.000187093	Downregulated
FBgn0010473	tutl	-0.787705	0.187316	154.565	2.69460483238108e-05	0.000188426	Downregulated
FBgn0265267	CG18258	-1.35092	0.310881	17.6774	2.72012575236332e-05	0.000189583	Downregulated
FBgn0033092	Rpp25	0.519404	0.123827	575.345	2.73320079740636e-05	0.000190369	Upregulated
FBgn0028491	CG2930	-0.80955	0.192875	568.283	2.73783541777714e-05	0.000190566	Downregulated
FBgn0263414	asRNA:CR43460	0.684453	0.163101	91.2123	2.75983854687624e-05	0.000191971	Upregulated
FBgn0038235	CG8461	0.50565	0.120693	310.83	2.80119152566712e-05	0.000194572	Upregulated
FBgn0287209	Gfat1	-0.715244	0.170769	203.962	2.82916773262879e-05	0.000196147	Downregulated
FBgn0259716	Nepl6	-0.821739	0.196265	205.309	2.84420803548285e-05	0.00019706	Downregulated
FBgn0027596	Kank	-0.98558	0.235198	161.185	2.90786490488386e-05	0.000200943	Downregulated
FBgn0033581	CG12391	0.50586	0.121064	2427.91	2.9381723919151e-05	0.000202905	Upregulated
FBgn0262028	lncRNA:CR42839	-1.25844	0.292764	17.3333	2.96275082997898e-05	0.000204469	Downregulated
FBgn0031888	Pvf2	-1.29271	0.304096	15.2494	2.96641940410088e-05	0.000204588	Downregulated
FBgn0015372	RabX1	0.532361	0.127505	708.776	2.98103274203091e-05	0.000205462	Upregulated
FBgn0052195	CG32195	-0.729023	0.174678	160.322	3.04444450919903e-05	0.000209422	Downregulated
FBgn0029932	CG4607	-0.735259	0.176209	412.237	3.07076583969193e-05	0.000210958	Downregulated
FBgn0032297	CG17124	-0.641213	0.153925	398.854	3.09608451800497e-05	0.000212421	Downregulated
FBgn0013681	mt:ND3	-0.908705	0.218792	1037.18	3.1347411935311e-05	0.000214794	Downregulated
FBgn0087007	bbg	-0.707456	0.170109	589.325	3.20579491547674e-05	0.000219094	Downregulated
FBgn0051956	Pgant4	-1.10279	0.265211	114.837	3.21472488500354e-05	0.000219562	Downregulated
FBgn0050158	CG30158	-1.21665	0.288301	19.3084	3.24285578503151e-05	0.000220907	Downregulated
FBgn0287831	speck	-0.825903	0.198673	514.589	3.24451035874926e-05	0.000220907	Downregulated
FBgn0035656	CG10479	-0.798064	0.191954	189.8	3.24488238635189e-05	0.000220907	Downregulated
FBgn0035611	CG13285	-1.3224	0.311677	62.1608	3.25409433193069e-05	0.000221392	Downregulated
FBgn0264542	hwt	-0.866451	0.207953	77.4465	3.28072151578617e-05	0.000222773	Downregulated
FBgn0051760	CG31760	-1.22621	0.290256	20.8983	3.33880121521934e-05	0.000226135	Downregulated
FBgn0034328	BomBc1	1.15842	0.312038	234.847	3.33788737218876e-05	0.000226135	Upregulated
FBgn0037547	CG7910	-0.771411	0.186133	1115.62	3.40156571744616e-05	0.000230238	Downregulated
FBgn0041723	rho-5	-0.810103	0.19484	47.3772	3.47049113303334e-05	0.000234452	Downregulated
FBgn0036090	Cnep1r2	0.543699	0.131329	456.328	3.47520277807263e-05	0.000234621	Upregulated
FBgn0037845	CG14694	-0.887519	0.214003	64.4393	3.53611667998561e-05	0.000238581	Downregulated
FBgn0051103	CG31103	-0.859425	0.20708	68.6195	3.54082375271181e-05	0.000238746	Downregulated
FBgn0052815	CG32815	-0.777783	0.187058	42.4133	3.55142248681938e-05	0.000239307	Downregulated
FBgn0004507	Glyp	-0.502715	0.121584	6110.06	3.55548262651628e-05	0.000239428	Downregulated
FBgn0266281	lncRNA:CR44966	0.907206	0.218705	35.8127	3.5685244864981e-05	0.000240153	Upregulated
FBgn0032266	CG18302	-1.18212	0.282934	25.9122	3.60421596781251e-05	0.000242246	Downregulated
FBgn0039629	CG11842	1.13429	0.274495	118.043	3.62653476750569e-05	0.000243591	Upregulated
FBgn0260000	CG17570	-1.25632	0.298077	43.7406	3.64195401708375e-05	0.000244472	Downregulated
FBgn0285955	cv-c	-0.568329	0.13769	403.668	3.69410263863125e-05	0.000247657	Downregulated
FBgn0034317	CG14499	0.991203	0.305155	192.985	3.75841200449435e-05	0.00025149	Upregulated
FBgn0250788	beta-Spec	-0.796657	0.193371	1606.8	3.8254390535878e-05	0.000255328	Downregulated
FBgn0034436	CG11961	-0.745456	0.181148	322.32	3.89909800841006e-05	0.000259424	Downregulated
FBgn0000108	Appl	-0.771656	0.187678	405.296	3.9320837971221e-05	0.000261289	Downregulated
FBgn0266549	lncRNA:CR45102	0.575496	0.140021	711.951	3.95199113682657e-05	0.000262447	Upregulated
FBgn0086680	vvl	-0.785869	0.191212	357.923	3.96555793176074e-05	0.000263182	Downregulated
FBgn0039081	Irk2	-1.09024	0.264633	256.356	3.98566420408182e-05	0.000264351	Downregulated
FBgn0003250	Rh4	-0.777602	0.189441	983.735	4.026252489048e-05	0.000266875	Downregulated
FBgn0039709	Cad99C	-1.14821	0.281076	226.67	4.06010861567504e-05	0.000268662	Downregulated
FBgn0034528	CG11180	0.632551	0.154162	1829.08	4.05998532190546e-05	0.000268662	Upregulated
FBgn0085245	CG34216	0.665008	0.161957	88.3171	4.08746439375993e-05	0.000270254	Upregulated
FBgn0031299	CG4629	-1.25933	0.306265	26.9522	4.10809299086281e-05	0.000271448	Downregulated
FBgn0027513	ana2	0.652365	0.159077	501.444	4.13630677906026e-05	0.000273141	Upregulated
FBgn0011589	Elk	-1.04403	0.249834	19.4388	4.15480830865968e-05	0.000274191	Downregulated
FBgn0031937	CG13795	-0.795987	0.194292	226.833	4.1668207806954e-05	0.000274812	Downregulated
FBgn0036768	CG7402	-0.980116	0.236937	27.1346	4.31204667699458e-05	0.000283329	Downregulated
FBgn0283480	Alp2	1.32022	0.339701	534.857	4.32750627478334e-05	0.000284168	Upregulated
FBgn0010399	Nmdar1	-1.12154	0.269169	20.5688	4.35375042489357e-05	0.000285713	Downregulated
FBgn0013811	Dhc62B	-0.990995	0.239546	26.085	4.38419245828893e-05	0.000287532	Downregulated
FBgn0053468	CG33468	1.31532	0.314451	10.9477	4.4007212006513e-05	0.000288437	Upregulated
FBgn0032683	kon	-1.08665	0.265158	48.9281	4.44102626994405e-05	0.000290898	Downregulated
FBgn0053281	CG33281	-1.13669	0.276964	90.6737	4.47752581893681e-05	0.000293107	Downregulated
FBgn0033540	Elp2	-0.884604	0.217242	227.404	4.59639920764281e-05	0.000300702	Downregulated
FBgn0035733	CG8641	-1.29621	0.318911	20.586	4.60285322087828e-05	0.000300938	Downregulated
FBgn0025391	Scgdelta	-1.24144	0.294882	12.5183	4.62076841292294e-05	0.000301923	Downregulated
FBgn0028526	CG15293	-0.854747	0.209917	1670.9	4.62771306264556e-05	0.000302189	Downregulated
FBgn0033192	Corin	-1.02845	0.251882	57.4529	4.65090789225855e-05	0.000303516	Downregulated
FBgn0035176	mat	-1.17268	0.287096	280.893	4.6692753102836e-05	0.000304527	Downregulated
FBgn0260780	wisp	0.535958	0.131674	9877.83	4.69733182092568e-05	0.000305979	Upregulated
FBgn0037342	CG2931	0.538348	0.132357	661.081	4.75525404192439e-05	0.000309561	Upregulated
FBgn0034165	CG6435	-1.09208	0.267021	38.5824	4.80906032601926e-05	0.000312485	Downregulated
FBgn0040349	CG3699	-0.994425	0.244762	1649.54	4.80688225245691e-05	0.000312485	Downregulated
FBgn0004168	5-HT1A	-1.06965	0.257113	17.4996	4.81552722410741e-05	0.000312713	Downregulated
FBgn0032889	CG9331	-0.747021	0.183935	1743.31	4.87709521256411e-05	0.000316517	Downregulated
FBgn0031866	Nlg2	-1.05354	0.257614	44.2789	4.8815951803251e-05	0.000316614	Downregulated
FBgn0032811	Pmvk	0.511008	0.125832	261.075	4.89446278443915e-05	0.000317059	Upregulated
FBgn0038795	Tmlh	-0.871381	0.214483	103.662	4.92552058703894e-05	0.00031868	Downregulated
FBgn0034094	Tsf3	-0.775324	0.19067	57.2456	4.96136017641715e-05	0.000320606	Downregulated
FBgn0035734	CG14823	-0.938699	0.231746	162.616	5.05364678784475e-05	0.000325583	Downregulated
FBgn0037762	eloF	-0.906271	0.223783	1002.36	5.06701349207033e-05	0.000326235	Downregulated
FBgn0029820	CG16721	-0.620741	0.153139	407.191	5.08221116366113e-05	0.000327014	Downregulated
FBgn0000635	Fas2	-0.579293	0.14305	628.751	5.13218322482859e-05	0.000330029	Downregulated
FBgn0039609	Nepl17	-0.841126	0.207727	100.912	5.18121499670754e-05	0.000332776	Downregulated
FBgn0034784	CG9826	-1.32659	0.318798	15.1898	5.23037232033974e-05	0.000335526	Downregulated
FBgn0024179	wit	-0.831064	0.205358	126.914	5.30073995959151e-05	0.000339627	Downregulated
FBgn0033911	VGAT	-1.0153	0.248862	25.6597	5.31089989981851e-05	0.000340072	Downregulated
FBgn0038450	CG17560	-0.966467	0.239408	938.236	5.40155841960483e-05	0.000345249	Downregulated
FBgn0039048	CG17111	-0.757382	0.187445	154.435	5.45338502461665e-05	0.00034814	Downregulated
FBgn0053179	beat-IIIb	-1.10186	0.270314	22.3042	5.46579190943835e-05	0.000348721	Downregulated
FBgn0050277	Oatp58Da	-1.075	0.264667	98.8182	5.47163974904238e-05	0.000348785	Downregulated
FBgn0051721	Trim9	-0.81793	0.200934	38.7237	5.47339874386803e-05	0.000348785	Downregulated
FBgn0085405	CG34376	-0.592296	0.14682	534.662	5.49381788935793e-05	0.000349875	Downregulated
FBgn0031879	uif	-0.963587	0.237133	51.6833	5.50197438798576e-05	0.000350183	Downregulated
FBgn0264745	CR44003	0.843348	0.208036	33.7224	5.54954956329455e-05	0.000352998	Upregulated
FBgn0029762	NAAT1	-0.922023	0.228105	154.488	5.61066717935969e-05	0.000356028	Downregulated
FBgn0003961	Uro	-0.931567	0.230647	597.131	5.64815995173484e-05	0.000358192	Downregulated
FBgn0016684	NaPi-T	-1.09698	0.271321	365.368	5.66034385190001e-05	0.000358534	Downregulated
FBgn0034723	CG13506	-0.757728	0.188045	362.89	5.65910005510152e-05	0.000358534	Downregulated
FBgn0036833	CG3819	-1.15899	0.287748	441.932	5.76364730092276e-05	0.000364203	Downregulated
FBgn0040389	mRpL14	0.594241	0.147804	718.399	5.79758240256792e-05	0.000366128	Upregulated
FBgn0266448	CG45078	-1.03137	0.253859	41.704	5.89280840913621e-05	0.000371698	Downregulated
FBgn0004861	ph-p	-0.58246	0.144954	135.704	5.90918834469696e-05	0.000372479	Downregulated
FBgn0085484	Pdxk	-0.570649	0.142096	1017.03	5.91226076300806e-05	0.000372479	Downregulated
FBgn0024836	stan	-1.12064	0.272914	18.265	5.94388123923948e-05	0.000374248	Downregulated
FBgn0033543	Daao1	-0.832616	0.207629	766.552	6.01235664839912e-05	0.000378334	Downregulated
FBgn0027608	CG2082	-0.501362	0.12491	218.448	6.02336085440489e-05	0.000378801	Downregulated
FBgn0038912	CG6656	-0.672669	0.167728	124.537	6.14839454742654e-05	0.000386434	Downregulated
FBgn0039530	Tusp	-1.1335	0.284435	46.8051	6.30962311829211e-05	0.000395156	Downregulated
FBgn0043792	CG30427	-1.00787	0.250396	44.0407	6.36876627128859e-05	0.000398387	Downregulated
FBgn0034417	CG15117	-0.733194	0.183145	126.409	6.42751195005571e-05	0.000401586	Downregulated
FBgn0261615	CG42704	-1.32922	0.337719	580.391	6.45194702948256e-05	0.000402875	Downregulated
FBgn0025583	BomS2	1.21807	0.309307	1563.91	6.48048045349837e-05	0.000404417	Upregulated
FBgn0266958	lncRNA:CR45409	0.793328	0.198892	86.0505	6.61289191488693e-05	0.00041195	Upregulated
FBgn0037290	Jhbp1	-1.02214	0.255557	166.853	6.65291415234193e-05	0.000414199	Downregulated
FBgn0029821	CG4020	-0.789857	0.198098	838.032	6.71927923722525e-05	0.000417838	Downregulated
FBgn0002940	ninaE	-0.639179	0.160485	14673.1	6.81928735606907e-05	0.000423807	Downregulated
FBgn0039307	CR13656	-0.924302	0.231852	201.105	6.88401246907687e-05	0.000427578	Downregulated
FBgn0038799	MFS9	-1.02921	0.258584	68.3546	6.95436826983954e-05	0.000431441	Downregulated
FBgn0033387	CG8008	-0.690383	0.173424	86.6499	7.01577773474172e-05	0.00043423	Downregulated
FBgn0029848	Btnd	-1.34276	0.339502	46.8119	7.08357209203114e-05	0.000437912	Downregulated
FBgn0053147	Hs3st-A	-0.905436	0.22659	43.0392	7.169648273316e-05	0.000442457	Downregulated
FBgn0036551	CG17029	-0.754078	0.190222	294.388	7.34224033779517e-05	0.000452579	Downregulated
FBgn0037467	Ufl1	-0.591175	0.149148	259.521	7.39638135683686e-05	0.00045565	Downregulated
FBgn0024320	Npc1a	-0.605484	0.152801	549.944	7.41990886307752e-05	0.00045657	Downregulated
FBgn0032023	witty	-1.20054	0.299793	17.1548	7.54753600709641e-05	0.000464149	Downregulated
FBgn0030005	CG2120	-1.37501	0.336151	17.4059	7.5936742765152e-05	0.000466443	Downregulated
FBgn0262867	Ptr	-1.04258	0.261093	25.2305	7.69510547729627e-05	0.000471723	Downregulated
FBgn0262631	lncRNA:CR43148	-1.00178	0.250508	21.9967	7.69169597683109e-05	0.000471723	Downregulated
FBgn0050089	CG30089	-0.81873	0.207042	91.2245	7.69750167647625e-05	0.000471723	Downregulated
FBgn0033289	CG2121	-0.957839	0.241318	45.2233	7.78424198370147e-05	0.000475934	Downregulated
FBgn0004514	Oct-TyrR	-1.25018	0.302147	10.2032	7.80599762344367e-05	0.000476988	Downregulated
FBgn0039747	AdoR	-1.41339	0.331257	7.01607	7.83588058538807e-05	0.000478537	Downregulated
FBgn0051957	CG31957	0.579363	0.146734	543.759	7.86970827106347e-05	0.000480048	Upregulated
FBgn0087012	5-HT2A	-0.917894	0.230894	41.7199	7.89872353185998e-05	0.000481539	Downregulated
FBgn0060296	pain	-0.723725	0.183433	139.877	7.94221470215638e-05	0.000483632	Downregulated
FBgn0000153	b	-0.928084	0.235002	130.727	8.00765133319911e-05	0.000487055	Downregulated
FBgn0025702	Srpk79D	-0.545334	0.138155	131.528	8.00553395832127e-05	0.000487055	Downregulated
FBgn0005670	Cyp4d1	-1.00408	0.255904	184.082	8.13861355570289e-05	0.000494451	Downregulated
FBgn0020762	Atet	-0.682844	0.173378	374.773	8.1782073842456e-05	0.000496571	Downregulated
FBgn0000241	bw	-1.02605	0.257619	29.8388	8.33097940552896e-05	0.000505266	Downregulated
FBgn0261859	CG42788	-0.74057	0.18831	730.992	8.44975023202404e-05	0.000511002	Downregulated
FBgn0000121	Arr2	-0.700538	0.178453	4398.69	8.63380305514394e-05	0.000520939	Downregulated
FBgn0038530	AttD	1.02442	0.306169	13.4046	8.88711224853941e-05	0.000535611	Upregulated
FBgn0053514	CG33514	-0.967123	0.246736	91.0447	8.91610397285384e-05	0.000537052	Downregulated
FBgn0032068	LManV	-1.26626	0.320244	803.791	9.06124602653212e-05	0.000544862	Downregulated
FBgn0036996	mag	-1.23832	0.338827	589.422	9.11351194636298e-05	0.000546448	Downregulated
FBgn0003867	tsl	-0.806794	0.206308	264.282	9.11908554968663e-05	0.000546472	Downregulated
FBgn0039488	CG6066	0.555454	0.141962	712.521	9.12920768113818e-05	0.000546769	Upregulated
FBgn0034454	CG15120	-0.807256	0.20567	40.8606	9.17988914260992e-05	0.000548559	Downregulated
FBgn0038545	pasi1	0.509906	0.130429	407.753	9.26103198789255e-05	0.000552166	Upregulated
FBgn0034553	CG9993	-1.29296	0.337155	93.1969	9.27950491603815e-05	0.000552947	Downregulated
FBgn0031473	CG3104	-0.949279	0.240422	22.3096	9.40956972758282e-05	0.00055912	Downregulated
FBgn0002306	sas	-0.848976	0.216292	60.8048	9.4639316885099e-05	0.000561403	Downregulated
FBgn0035159	CG13896	0.553017	0.141701	143.959	9.52679815943713e-05	0.000564498	Upregulated
FBgn0034950	Pask	-0.886949	0.226224	34.6008	9.59102480749832e-05	0.000567397	Downregulated
FBgn0035496	CG14990	-0.938144	0.24117	129.404	9.8204287066242e-05	0.000580593	Downregulated
FBgn0023458	Rbcn-3A	-0.781159	0.200557	1247.16	9.87017438242615e-05	0.000582881	Downregulated
FBgn0030746	CG9981	-1.2711	0.320241	12.8672	9.87945128918273e-05	0.000583103	Downregulated
FBgn0003358	Jon99Ci	-1.14248	0.292067	2600.69	9.89023542350761e-05	0.000583413	Downregulated
FBgn0287215	lncRNA:CR46445	-1.25006	0.306269	10.7724	0.000100128	0.000589654	Downregulated
FBgn0261804	CG42750	-0.972713	0.246356	21.7322	0.000100797	0.000592605	Downregulated
FBgn0038897	CG5849	-0.831711	0.213453	79.4659	0.000100964	0.000593257	Downregulated
FBgn0015801	Reg-5	-0.523394	0.134722	519.113	0.000102535	0.000602148	Downregulated
FBgn0266100	CG44837	-0.988863	0.25115	22.1443	0.000103045	0.000604473	Downregulated
FBgn0038237	Pde6	-0.508065	0.130923	308.263	0.000104372	0.000611241	Downregulated
FBgn0003388	shd	-1.23337	0.312979	19.0187	0.000105496	0.000617254	Downregulated
FBgn0052206	CG32206	-0.959575	0.244022	24.8442	0.000105783	0.000618471	Downregulated
FBgn0003053	peb	-0.570389	0.147156	865.04	0.000105945	0.000618734	Downregulated
FBgn0261628	CG42711	-0.985081	0.252728	36.6575	0.000106708	0.000622824	Downregulated
FBgn0029873	CG3918	0.503928	0.130068	1232.29	0.000107029	0.00062403	Upregulated
FBgn0034381	List	-0.754273	0.194356	80.9083	0.000107843	0.000628082	Downregulated
FBgn0031538	CG3246	-0.606545	0.156665	979.714	0.000107829	0.000628082	Downregulated
FBgn0000633	tei	-0.999513	0.255771	27.5812	0.000108098	0.00062853	Downregulated
FBgn0286071	AdamTS-A	-0.936845	0.242076	194.406	0.000108689	0.000630575	Downregulated
FBgn0261555	CG42673	-0.80307	0.207526	100.194	0.000109333	0.000633613	Downregulated
FBgn0050339	CG30339	-1.02871	0.265692	47.0942	0.000110819	0.000641522	Downregulated
FBgn0030716	Cep164	-0.662396	0.171127	122.744	0.000110945	0.000641903	Downregulated
FBgn0261261	plx	-0.568619	0.147229	704.252	0.000112783	0.000651464	Downregulated
FBgn0030999	Mur18B	-1.04051	0.268578	13478.5	0.000113215	0.000653243	Downregulated
FBgn0039225	Ets96B	-1.36632	0.333537	3.38073	0.000115264	0.000663979	Downregulated
FBgn0038753	CG4459	-1.28514	0.33928	11.8009	0.000116504	0.000670391	Downregulated
FBgn0263239	dar1	-1.16225	0.292894	13.0364	0.000117277	0.00067447	Downregulated
FBgn0032726	CG10621	-0.9055	0.23544	2729.21	0.000118347	0.000679881	Downregulated
FBgn0028704	Nckx30C	-0.752752	0.195738	210.006	0.000119928	0.000688591	Downregulated
FBgn0039472	CG17192	-1.34398	0.339899	438.185	0.000121305	0.000694987	Downregulated
FBgn0259736	CG42390	-0.600221	0.156183	363.048	0.000121968	0.000698405	Downregulated
FBgn0085483	CG34454	-0.87794	0.227392	41.7823	0.000122322	0.000699675	Downregulated
FBgn0031251	CG4213	-0.889871	0.231186	58.7477	0.000123277	0.000703992	Downregulated
FBgn0039332	alrm	-1.07567	0.27872	33.6973	0.000123472	0.000704726	Downregulated
FBgn0024995	CG2680	-0.983593	0.256981	221.914	0.000123587	0.000704998	Downregulated
FBgn0036665	CG13024	-1.15195	0.289752	13.5744	0.000125875	0.000717663	Downregulated
FBgn0038926	CG13409	-0.944682	0.244156	25.02	0.000126085	0.000718474	Downregulated
FBgn0034724	babos	-0.651382	0.170065	612.259	0.000126465	0.000720252	Downregulated
FBgn0031515	CG9664	-0.942649	0.244833	43.5072	0.000126818	0.000721874	Downregulated
FBgn0051104	CG31104	-1.17679	0.305228	130.249	0.000127039	0.000722741	Downregulated
FBgn0045038	Proc	-0.8887	0.232028	68.1551	0.000127905	0.000726494	Downregulated
FBgn0052082	IRSp53	-0.860298	0.224061	128.421	0.000129186	0.000733373	Downregulated
FBgn0035265	PIG-Wb	-1.14882	0.300475	51.4738	0.000130606	0.000740637	Downregulated
FBgn0262003	CG42821	-1.15809	0.313275	30.8292	0.000131436	0.000744544	Downregulated
FBgn0053296	CG33296	-1.15559	0.295889	15.8065	0.000132912	0.000752505	Downregulated
FBgn0033216	CG1946	-1.32263	0.336638	14.9963	0.000133693	0.000756112	Downregulated
FBgn0051072	Lerp	-0.506624	0.132655	585.057	0.00013442	0.000759816	Downregulated
FBgn0011205	fbl	-0.63312	0.165778	364.455	0.000134945	0.000761561	Downregulated
FBgn0063499	GstE10	-1.13179	0.296034	74.2629	0.000136448	0.000769221	Downregulated
FBgn0033830	CG10814	1.355	0.334497	32.1651	0.000136612	0.000769736	Upregulated
FBgn0038105	yellow-f2	-0.75698	0.198656	224.579	0.000138562	0.000780308	Downregulated
FBgn0051676	CG31676	-0.790639	0.207404	129.281	0.00013949	0.000784698	Downregulated
FBgn0263257	Cngl	-0.763499	0.200267	125.779	0.000139936	0.000786368	Downregulated
FBgn0037676	CG8861	-1.08095	0.281086	19.9684	0.000140453	0.000788854	Downregulated
FBgn0035410	MnM	-0.874869	0.229094	67.559	0.000143694	0.000806046	Downregulated
FBgn0013680	mt:ND2	-0.848701	0.223794	319.288	0.000144033	0.000807244	Downregulated
FBgn0036752	Adgf-A	-0.660055	0.173788	255.59	0.000145602	0.000815173	Downregulated
FBgn0024244	drm	-1.13393	0.295095	91.2957	0.000146556	0.000819641	Downregulated
FBgn0010342	Map60	0.508887	0.134045	2369.84	0.000147056	0.000821567	Upregulated
FBgn0038983	CG5326	-1.08289	0.289593	265.283	0.000147417	0.000823149	Downregulated
FBgn0287720	Pen	0.533468	0.140613	13349.9	0.000148449	0.0008276	Upregulated
FBgn0031528	CG15412	-0.783814	0.20542	35.8682	0.00014883	0.000829284	Downregulated
FBgn0031091	Phf7	0.5217	0.137703	879.443	0.000151732	0.000844119	Upregulated
FBgn0033524	Cyp49a1	-1.16408	0.301567	25.5296	0.000153178	0.000850931	Downregulated
FBgn0259236	comm3	-0.931599	0.245528	88.924	0.000153925	0.00085452	Downregulated
FBgn0002931	net	-1.17518	0.303978	12.0499	0.00015475	0.000858232	Downregulated
FBgn0038190	CG9926	0.538853	0.142596	847.483	0.000157463	0.000871868	Upregulated
FBgn0038881	aus	-0.665462	0.176063	262.455	0.000157792	0.000873232	Downregulated
FBgn0026077	Gasp	-0.775661	0.204473	54.5034	0.000158308	0.000875627	Downregulated
FBgn0040092	lectin-46Cb	-1.24815	0.316663	9.33239	0.000158452	0.000875967	Downregulated
FBgn0038680	Cyp12a5	-0.689771	0.182497	148.782	0.000158707	0.000876917	Downregulated
FBgn0040260	Ugt37D1	-0.785956	0.207848	327.561	0.000158938	0.000877731	Downregulated
FBgn0036106	CG6409	-0.831211	0.220095	3590.12	0.000159553	0.000880672	Downregulated
FBgn0029079	icln	0.526498	0.139606	749.633	0.000162192	0.000893832	Upregulated
FBgn0052600	dpr8	-0.777152	0.205155	55.8551	0.000162531	0.000895234	Downregulated
FBgn0031313	CG5080	-0.620722	0.164619	1115.19	0.000162776	0.000896118	Downregulated
FBgn0032719	CG17321	-0.785194	0.20769	74.0557	0.000163083	0.000896873	Downregulated
FBgn0036992	Hpd	-0.704816	0.187015	760.929	0.000164526	0.000903396	Downregulated
FBgn0052057	dpr10	-1.08524	0.280616	13.8574	0.000167298	0.000917186	Downregulated
FBgn0004512	Mdr49	-0.703174	0.186759	337.107	0.000168517	0.000922222	Downregulated
FBgn0030326	CG2444	-1.18276	0.312787	17.1957	0.000168848	0.000923288	Downregulated
FBgn0265416	Neto	-0.655903	0.173963	64.6407	0.000169011	0.000923698	Downregulated
FBgn0032405	firl	-0.990132	0.261984	27.5178	0.000170942	0.000932803	Downregulated
FBgn0261053	Cad86C	-0.932882	0.247263	59.6045	0.000171128	0.000933336	Downregulated
FBgn0030373	moon	0.682893	0.181668	144.13	0.000171822	0.000936153	Upregulated
FBgn0262962	CG43273	0.541139	0.144128	132.224	0.000173801	0.000945963	Upregulated
FBgn0038307	mRpS10	0.532125	0.14185	764.199	0.000175663	0.000955111	Upregulated
FBgn0043783	CG32444	-0.973663	0.260239	5176.46	0.000176119	0.000957095	Downregulated
FBgn0050411	CG30411	-0.991495	0.26354	62.5279	0.000176674	0.000959618	Downregulated
FBgn0037885	CG17721	0.518708	0.138366	378.309	0.000177663	0.000963503	Upregulated
FBgn0083949	side-III	-1.03778	0.274596	21.0587	0.000186455	0.00100743	Downregulated
FBgn0003249	Rh3	-0.80518	0.215573	565.764	0.000187186	0.00100996	Downregulated
FBgn0264815	Pde1c	-0.731481	0.195685	120.882	0.000187093	0.00100996	Downregulated
FBgn0035120	wac	0.534397	0.14308	350.944	0.000187621	0.00101179	Upregulated
FBgn0039928	Cals	-0.554292	0.148472	1168.17	0.000189222	0.00101991	Downregulated
FBgn0016675	Lectin-galC1	-0.966726	0.259814	157.707	0.000189672	0.00102181	Downregulated
FBgn0035132	mthl10	-0.670937	0.179698	200.583	0.00019065	0.00102603	Downregulated
FBgn0031636	CG12194	-0.550952	0.147552	103.45	0.000192939	0.00103729	Downregulated
FBgn0040465	Dlip3	0.531693	0.142597	289.146	0.000193068	0.00103746	Upregulated
FBgn0003366	sev	-0.633276	0.169965	253.821	0.000196247	0.00105294	Downregulated
FBgn0052774	Muc4B	-0.674636	0.258947	155.355	0.000196556	0.00105405	Downregulated
FBgn0026314	Ugt35B1	-0.968915	0.260177	238.589	0.00019837	0.00106271	Downregulated
FBgn0033054	CG14591	-0.684579	0.183869	84.2166	0.000201886	0.00108044	Downregulated
FBgn0266227	lncRNA:CR44922	-0.873633	0.234595	50.8528	0.000203658	0.00108937	Downregulated
FBgn0028411	Nxt1	0.546783	0.14732	763.561	0.000205728	0.00109939	Upregulated
FBgn0259140	Cubn2	-0.972126	0.262174	28.5837	0.000206462	0.0011027	Downregulated
FBgn0261848	CG42780	-1.26972	0.339052	19.9881	0.000208529	0.00111318	Downregulated
FBgn0051719	RluA-1	-0.678547	0.182345	78.0947	0.000208777	0.00111393	Downregulated
FBgn0032433	Oatp33Ea	-0.967399	0.260413	121.741	0.000212516	0.0011316	Downregulated
FBgn0032338	CG16854	-1.14337	0.29618	10.1247	0.000213612	0.00113629	Downregulated
FBgn0054043	CG34043	-0.918764	0.246924	90.1444	0.000215612	0.00114577	Downregulated
FBgn0034626	bisc	0.505419	0.13662	652.029	0.00021613	0.00114737	Upregulated
FBgn0038043	CG17202	0.549364	0.148584	2013.08	0.000217566	0.00115281	Upregulated
FBgn0010389	htl	-0.885298	0.238638	48.0558	0.000218514	0.00115711	Downregulated
FBgn0032601	yellow-b	-0.982744	0.264481	36.093	0.000218678	0.00115732	Downregulated
FBgn0263973	jv	-0.903775	0.243742	75.9005	0.000219981	0.00116197	Downregulated
FBgn0264942	lncRNA:CR44111	0.641314	0.173547	87.0654	0.000219959	0.00116197	Upregulated
FBgn0034052	CG8299	-1.16121	0.293942	99.4031	0.000221226	0.00116738	Downregulated
FBgn0033027	TpnC4	-0.847944	0.230248	132.592	0.000222741	0.00117361	Downregulated
FBgn0052677	X11Lbeta	-0.814563	0.220433	76.1341	0.000223766	0.00117784	Downregulated
FBgn0004573	5-HT7	-1.0985	0.292153	13.0495	0.00022438	0.00118048	Downregulated
FBgn0004858	elB	-0.598949	0.16239	148.672	0.000228762	0.00119935	Downregulated
FBgn0053547	Rim	-0.606993	0.164682	130.51	0.000230586	0.00120832	Downregulated
FBgn0264273	Sema2b	-0.958803	0.259754	32.9643	0.000232079	0.00121494	Downregulated
FBgn0022774	Oat	-0.73331	0.199446	600.719	0.000233068	0.0012189	Downregulated
FBgn0037012	Rcd2	-0.879463	0.23948	145.437	0.00024098	0.00125717	Downregulated
FBgn0030748	Traf-like	-0.958894	0.258876	31.3182	0.000242437	0.00126414	Downregulated
FBgn0085360	CG34331	-0.834271	0.227691	407.583	0.000243047	0.00126545	Downregulated
FBgn0261800	LanB1	-0.833045	0.227463	545.183	0.000247279	0.00128495	Downregulated
FBgn0036549	CG10516	-0.639472	0.17445	460.849	0.000247278	0.00128495	Downregulated
FBgn0034911	GlyT	-1.16127	0.308011	14.6124	0.000248508	0.0012907	Downregulated
FBgn0039155	Kal1	-0.599099	0.163496	89.9815	0.000249285	0.00129347	Downregulated
FBgn0032069	LManVI	-1.24167	0.332753	1600.42	0.000249438	0.00129362	Downregulated
FBgn0038083	Ugt37A3	-0.770339	0.209933	101.221	0.000249816	0.00129495	Downregulated
FBgn0032390	dgt2	0.579399	0.158237	445.651	0.000250653	0.00129865	Upregulated
FBgn0038449	CG17562	-0.860306	0.234692	113.033	0.000250953	0.00129957	Downregulated
FBgn0262531	CG43085	-1.12344	0.301063	39.7756	0.000251328	0.00130087	Downregulated
FBgn0011206	bol	-0.536781	0.146626	292.235	0.000253039	0.0013078	Downregulated
FBgn0040507	ACXD	-0.787384	0.214244	65.9276	0.000255895	0.00132127	Downregulated
FBgn0051636	CG31636	-1.18601	0.33041	20.4839	0.000257367	0.00132822	Downregulated
FBgn0016122	Acer	-0.747588	0.204874	1354.56	0.000261072	0.00134537	Downregulated
FBgn0030968	CG7322	-0.815686	0.223609	900.949	0.000261304	0.00134591	Downregulated
FBgn0022700	Cht4	1.1723	0.339886	239.351	0.000262522	0.0013502	Upregulated
FBgn0040735	BomT2	0.992794	0.273536	597.219	0.00026513	0.00136229	Upregulated
FBgn0085313	CG34284	-1.06931	0.292881	119.636	0.000266438	0.00136783	Downregulated
FBgn0038201	PK1-R	-1.18721	0.309317	9.42863	0.000267411	0.00137201	Downregulated
FBgn0030895	CG7135	-0.894005	0.244751	49.9448	0.000267934	0.00137402	Downregulated
FBgn0025833	CG8910	-1.03252	0.278808	16.4263	0.000269294	0.00137899	Downregulated
FBgn0010105	comm	-0.968525	0.2644	37.4051	0.000269215	0.00137899	Downregulated
FBgn0243514	eater	-0.894887	0.244882	39.7279	0.00026985	0.00138117	Downregulated
FBgn0087005	rtp	-0.740367	0.20331	449.638	0.00027114	0.0013871	Downregulated
FBgn0040629	CAH5	-1.22049	0.328033	16.0826	0.000271505	0.00138829	Downregulated
FBgn0002023	Lim3	-1.06898	0.291024	31.0416	0.000272307	0.00139172	Downregulated
FBgn0053110	CG33110	-0.662694	0.181893	152.245	0.000273158	0.00139539	Downregulated
FBgn0038395	Jhbp5	-1.18896	0.335913	67.9133	0.000275113	0.0014047	Downregulated
FBgn0053207	pxb	-0.990042	0.267978	18.8158	0.000276006	0.0014079	Downregulated
FBgn0001230	Hsp68	-0.559782	0.153832	113.431	0.000277764	0.00141541	Downregulated
FBgn0041713	yellow-c	-1.19933	0.316462	10.1708	0.000278258	0.00141665	Downregulated
FBgn0035829	HP4	0.601935	0.165717	940.573	0.00028054	0.0014259	Upregulated
FBgn0013732	sced	0.546246	0.150346	1454.43	0.000280429	0.0014259	Upregulated
FBgn0037664	CG8420	0.501325	0.137988	403.039	0.000280616	0.0014259	Upregulated
FBgn0032800	CG10137	-0.73129	0.200385	41.7081	0.000281326	0.00142882	Downregulated
FBgn0051708	DIP-zeta	-1.31671	0.338197	5.57106	0.000281921	0.00143116	Downregulated
FBgn0034139	CG4927	-0.981343	0.26952	36.6868	0.000282432	0.00143238	Downregulated
FBgn0026593	CG5707	-0.577449	0.159044	456.831	0.000282355	0.00143238	Downregulated
FBgn0036479	CG13458	-1.05638	0.285655	19.7101	0.000283392	0.00143586	Downregulated
FBgn0031697	CG14024	-1.11326	0.301993	13.1163	0.000284274	0.00143895	Downregulated
FBgn0004867	RpS2	-0.633915	0.174913	14861.1	0.000286422	0.00144844	Downregulated
FBgn0036264	CG11529	-1.06664	0.292812	18.4552	0.000293041	0.00147766	Downregulated
FBgn0032585	Nepl8	-1.43134	0.337582	3.99748	0.000296501	0.00149368	Downregulated
FBgn0039617	DIP-gamma	-0.995508	0.269093	15.6233	0.000298962	0.00150464	Downregulated
FBgn0038136	CG8774	-1.13705	0.313209	224.6	0.000301091	0.00151463	Downregulated
FBgn0051266	CG31266	-1.20069	0.332225	60.7203	0.000301938	0.00151818	Downregulated
FBgn0039808	CG12071	-0.765062	0.211	51.1341	0.000302632	0.00152094	Downregulated
FBgn0039008	CG6972	-0.732198	0.202597	82.5302	0.00030866	0.00154854	Downregulated
FBgn0054015	CG34015	0.586853	0.162666	276.218	0.000308711	0.00154854	Upregulated
FBgn0266758	Esyt2	-0.553687	0.153384	233.254	0.000310385	0.0015562	Downregulated
FBgn0030723	dpr18	-0.960389	0.264254	20.8725	0.00031125	0.0015598	Downregulated
FBgn0036319	Ent3	-0.755408	0.208611	38.1478	0.00031608	0.001581	Downregulated
FBgn0025631	moody	-0.612425	0.169894	249.835	0.000316575	0.00158272	Downregulated
FBgn0262869	Gfrl	-0.815016	0.226266	47.0265	0.00032027	0.00160044	Downregulated
FBgn0032187	CG4839	-0.551983	0.153278	186.296	0.000321092	0.00160379	Downregulated
FBgn0016013	Faa	-0.831038	0.230895	108.537	0.000321749	0.00160631	Downregulated
FBgn0038321	Nagk	-0.657998	0.183006	192.612	0.000324604	0.00161903	Downregulated
FBgn0002526	LanA	-0.937312	0.261413	824.923	0.000325614	0.00162254	Downregulated
FBgn0033188	Drat	-0.862193	0.240219	1184.89	0.000325544	0.00162254	Downregulated
FBgn0085203	CG34174	0.533477	0.148464	122.21	0.000327532	0.00163056	Upregulated
FBgn0030077	CG15365	-0.720703	0.199787	54.1696	0.000333404	0.00165589	Downregulated
FBgn0040736	BomS3	1.09842	0.309171	2506.63	0.000340376	0.00168813	Upregulated
FBgn0010246	Myo61F	-0.641368	0.178986	1116.65	0.000340246	0.00168813	Downregulated
FBgn0029837	Tsp5D	-0.981624	0.269985	19.4425	0.000344299	0.00170519	Downregulated
FBgn0262477	FoxP	-0.724094	0.200707	37.7066	0.000346008	0.00171285	Downregulated
FBgn0050104	NT5E-2	-0.820833	0.229389	389.822	0.000346407	0.00171402	Downregulated
FBgn0259993	lncRNA:CR42491	-0.716093	0.200443	181.018	0.000349451	0.00172665	Downregulated
FBgn0264922	Sumo	0.622458	0.174189	6146.16	0.000350914	0.00173307	Upregulated
FBgn0031760	Tsp26A	-0.877621	0.244865	38.0391	0.000355488	0.00175402	Downregulated
FBgn0031776	Pfdn1	0.590548	0.165418	751.45	0.000355943	0.00175544	Upregulated
FBgn0037517	CG10086	-0.752812	0.210633	158.557	0.000357791	0.00176209	Downregulated
FBgn0015569	alpha-Est10	-0.54556	0.152898	169.395	0.000358984	0.00176714	Downregulated
FBgn0015904	ara	-1.03124	0.285722	22.1043	0.000360691	0.00177471	Downregulated
FBgn0260006	drd	-1.11739	0.316507	52.7874	0.000361623	0.00177779	Downregulated
FBgn0038740	Mrp5	-0.810812	0.227076	257.515	0.000364093	0.00178839	Downregulated
FBgn0029881	pigs	-0.646027	0.181107	468.127	0.000364148	0.00178839	Downregulated
FBgn0002543	robo2	-1.21165	0.337752	11.6538	0.000371341	0.00181949	Downregulated
FBgn0039733	CG11504	0.529789	0.148824	1106.74	0.000371807	0.00182092	Upregulated
FBgn0033446	CG1648	-0.864665	0.243497	2542.64	0.000373259	0.00182634	Downregulated
FBgn0001134	Grd	-0.997103	0.274306	17.8611	0.000373488	0.00182661	Downregulated
FBgn0010222	Nmdmc	0.658906	0.185261	568.853	0.000375461	0.00183541	Upregulated
FBgn0035343	CG16762	-1.07788	0.303343	139.952	0.000376006	0.00183723	Downregulated
FBgn0051106	CG31106	-1.00365	0.281214	305.383	0.000377618	0.0018429	Downregulated
FBgn0266719	stac	-0.513581	0.144417	452.101	0.00037769	0.0018429	Downregulated
FBgn0086909	CG31751	-0.525726	0.148105	421.204	0.000385321	0.00187753	Downregulated
FBgn0035271	CG2021	0.571548	0.161034	257.133	0.000386649	0.00188226	Upregulated
FBgn0043002	Chrac-14	0.512752	0.144497	804.853	0.000387411	0.0018851	Upregulated
FBgn0031252	CG13690	0.593162	0.167325	1275.13	0.000392284	0.00190706	Upregulated
FBgn0038354	CG5404	-1.09213	0.303521	19.5408	0.000396967	0.00192805	Downregulated
FBgn0039321	CG10550	-0.686455	0.193836	274.994	0.000398128	0.0019328	Downregulated
FBgn0050495	CG30495	-0.951141	0.268337	37.8292	0.000403002	0.00195084	Downregulated
FBgn0052302	CG32302	1.10602	0.339124	25.9226	0.000406319	0.00196533	Upregulated
FBgn0035767	Cln7	-0.586125	0.165735	191.971	0.000407576	0.00197051	Downregulated
FBgn0034145	CG5065	-0.922164	0.26133	507.926	0.000409995	0.00197949	Downregulated
FBgn0286723	hll	-0.907816	0.256723	362.146	0.000410395	0.00197953	Downregulated
FBgn0260004	Snmp1	-0.632351	0.178334	73.7751	0.000412685	0.00198793	Downregulated
FBgn0031930	CG7025	-1.18222	0.335785	63.8114	0.000413399	0.00199046	Downregulated
FBgn0038072	CG6225	-0.746142	0.211292	75.2167	0.000418426	0.00201283	Downregulated
FBgn0038282	dpr9	-0.833724	0.235551	52.398	0.000422363	0.00203084	Downregulated
FBgn0020906	Jon25Bi	-1.2103	0.335851	1802.41	0.000423175	0.00203382	Downregulated
FBgn0030509	CG11162	-1.09283	0.305569	28.7967	0.000425232	0.00204185	Downregulated
FBgn0031518	CG3277	-1.02728	0.288259	29.8894	0.000425843	0.00204245	Downregulated
FBgn0038700	CG3734	-0.897244	0.254375	146.355	0.000425802	0.00204245	Downregulated
FBgn0085427	CG34398	-0.661828	0.187445	169.442	0.000425939	0.00204245	Downregulated
FBgn0038437	Sdhaf3	0.623465	0.176987	201.025	0.000427009	0.00204666	Upregulated
FBgn0039178	CG6356	-0.689783	0.195659	79.4124	0.000429505	0.00205582	Downregulated
FBgn0004169	up	-0.618719	0.175732	1523.93	0.000430123	0.00205785	Downregulated
FBgn0038482	CG4053	-1.24744	0.337281	29.185	0.000433402	0.00207072	Downregulated
FBgn0030360	CG1806	-0.751524	0.212469	38.4085	0.000435522	0.00207897	Downregulated
FBgn0259711	CG42365	0.535373	0.152201	383.569	0.000435869	0.00207968	Upregulated
FBgn0030369	Cyp318a1	-1.12088	0.312544	12.2278	0.000440267	0.00209877	Downregulated
FBgn0032067	LManIV	-1.21533	0.336559	92.5715	0.000444439	0.00211675	Downregulated
FBgn0004198	ct	-0.608135	0.173154	260.733	0.000448389	0.00213172	Downregulated
FBgn0261616	CG42705	-1.14555	0.326138	146.067	0.000449559	0.00213631	Downregulated
FBgn0038849	CG7079	-0.893535	0.254303	33.4785	0.000451793	0.002145	Downregulated
FBgn0052687	CG32687	-0.542916	0.154803	2017.19	0.000452386	0.00214685	Downregulated
FBgn0278598	lncRNA:CR46268	0.526367	0.150076	136.756	0.000454142	0.00215422	Upregulated
FBgn0036146	nkt	-0.915053	0.259349	26.4763	0.000458399	0.00217148	Downregulated
FBgn0005631	robo1	-0.81184	0.230982	58.1408	0.000459259	0.00217263	Downregulated
FBgn0054001	CG34001	0.706712	0.201812	141.36	0.000459208	0.00217263	Upregulated
FBgn0038768	idc	0.536995	0.153242	867.556	0.000458879	0.00217263	Upregulated
FBgn0051814	DIP-kappa	-1.1638	0.315295	8.70621	0.000469204	0.00221571	Downregulated
FBgn0062412	Ctr1B	-1.12963	0.32391	192.346	0.000472604	0.00222877	Downregulated
FBgn0035358	CG14949	-1.19272	0.337247	89.8967	0.00047338	0.00223144	Downregulated
FBgn0040832	CG8012	-0.894117	0.256368	196.404	0.000474205	0.00223433	Downregulated
FBgn0031869	CG18304	-0.92404	0.262622	63.2153	0.000476479	0.00224248	Downregulated
FBgn0031935	CG13793	-0.81856	0.23293	40.856	0.000476572	0.00224248	Downregulated
FBgn0033983	Agps	-0.915984	0.261867	80.8714	0.000480726	0.00225901	Downregulated
FBgn0036880	Cpr76Bc	-1.29543	0.337216	4.71224	0.000483497	0.00226948	Downregulated
FBgn0033138	Tsp42Eq	-0.820724	0.23499	160.993	0.000484	0.00227035	Downregulated
FBgn0001187	Hex-C	-0.654855	0.187751	1553.74	0.000484873	0.00227344	Downregulated
FBgn0045064	bwa	-0.623685	0.178891	185.579	0.000485986	0.00227764	Downregulated
FBgn0032634	Polr2J	0.564775	0.161947	422.447	0.000486463	0.00227886	Upregulated
FBgn0000411	D	-0.916001	0.257009	15.5178	0.000490634	0.00229738	Downregulated
FBgn0039085	Ugt303B3	-0.884877	0.253155	47.0672	0.000495519	0.0023182	Downregulated
FBgn0030961	CG7058	-1.06521	0.30027	16.2962	0.000496838	0.00232231	Downregulated
FBgn0033261	udd	0.540006	0.155139	396.223	0.00049918	0.0023312	Upregulated
FBgn0051774	fred	-1.03613	0.293784	12.9811	0.000506161	0.00236067	Downregulated
FBgn0039656	CG11951	-1.01101	0.286944	32.0702	0.000508647	0.00237017	Downregulated
FBgn0034476	Toll-7	-0.918766	0.261576	19.6895	0.000512872	0.0023888	Downregulated
FBgn0050345	CG30345	-0.599591	0.17237	112.831	0.000513526	0.00239079	Downregulated
FBgn0038481	CG17475	-1.16691	0.333439	148.819	0.000516272	0.00240252	Downregulated
FBgn0266702	asRNA:CR45192	-1.22086	0.33964	12.3646	0.000517647	0.00240786	Downregulated
FBgn0039324	CG10553	-0.922591	0.265876	152.213	0.000518524	0.00241087	Downregulated
FBgn0039485	Jhbp11	-0.894129	0.256564	40.2693	0.000520966	0.00242116	Downregulated
FBgn0034527	CG9945	0.5143	0.148399	824.067	0.00053037	0.00246053	Upregulated
FBgn0000038	nAChRbeta1	-0.596499	0.172032	148.814	0.000531072	0.00246271	Downregulated
FBgn0036550	CG17026	-0.822049	0.237212	45.9437	0.000536678	0.00248761	Downregulated
FBgn0051030	VhaAC45RP	-0.713359	0.206076	79.2117	0.000537796	0.0024917	Downregulated
FBgn0085358	Diedel3	-1.0882	0.313911	818.872	0.00055187	0.00254908	Downregulated
FBgn0260745	mfas	-0.895109	0.259584	726.57	0.000552546	0.00255109	Downregulated
FBgn0028888	CG4168	-1.03478	0.294208	13.0667	0.00055351	0.0025533	Downregulated
FBgn0034290	CG5773	-0.927573	0.270061	376.04	0.000553408	0.0025533	Downregulated
FBgn0031327	CG5397	-0.753889	0.218313	156.232	0.000559628	0.00257927	Downregulated
FBgn0037060	CG10508	-0.666569	0.192611	51.4991	0.000561493	0.00258561	Downregulated
FBgn0053512	dpr4	-0.926515	0.265033	22.2118	0.000564714	0.00259635	Downregulated
FBgn0262125	Sec23	-0.526503	0.152707	1646.71	0.000565055	0.00259635	Downregulated
FBgn0032049	Bace	-0.979811	0.282819	6132.13	0.00056718	0.00260272	Downregulated
FBgn0029768	SPR	-0.963135	0.27678	51.5696	0.00056704	0.00260272	Downregulated
FBgn0030829	CG12998	-1.14471	0.330757	57.6554	0.000569023	0.00261004	Downregulated
FBgn0053978	CG33978	-0.851701	0.246344	44.9011	0.000573101	0.0026276	Downregulated
FBgn0036023	CG18179	-1.203	0.339634	83.3131	0.000574533	0.00263189	Downregulated
FBgn0034200	Gbp2	-0.618132	0.179559	946.529	0.000574347	0.00263189	Downregulated
FBgn0032945	CG8665	-0.953475	0.275711	273.189	0.00057564	0.00263353	Downregulated
FBgn0031918	CG6055	-1.14934	0.338677	22.8964	0.000576255	0.00263477	Downregulated
FBgn0038830	CG17272	0.568874	0.165274	442.367	0.000576659	0.00263477	Upregulated
FBgn0038980	Octbeta1R	-0.777625	0.224913	44.4367	0.000579927	0.00264687	Downregulated
FBgn0033320	CG8586	-0.709022	0.206216	535.798	0.000580311	0.00264687	Downregulated
FBgn0039776	PH4alphaEFB	-0.868662	0.253783	389.614	0.000582442	0.00265544	Downregulated
FBgn0051632	sens-2	-1.10162	0.320364	21.4147	0.000588135	0.00267908	Downregulated
FBgn0038420	CG10311	-0.709078	0.206396	141.678	0.000593401	0.00270191	Downregulated
FBgn0043362	bchs	-0.553767	0.161091	174.071	0.000595938	0.00271229	Downregulated
FBgn0030300	Sk1	-0.654472	0.190551	98.5385	0.000598586	0.00271965	Downregulated
FBgn0264006	dysc	-0.531025	0.154607	167.523	0.000598368	0.00271965	Downregulated
FBgn0032156	CG13124	-0.545852	0.158987	560.509	0.000599016	0.00272044	Downregulated
FBgn0028683	spt4	0.530154	0.154514	564.283	0.000600853	0.0027276	Upregulated
FBgn0261046	Dscam3	-0.857751	0.248802	46.782	0.000602396	0.00273226	Downregulated
FBgn0036362	CG10725	-0.784533	0.229584	206.202	0.000616931	0.00279578	Downregulated
FBgn0031065	CG14234	-1.01332	0.293488	20.7485	0.000622647	0.00281565	Downregulated
FBgn0034396	CG15097	-0.771884	0.223949	25.8715	0.00062392	0.00282019	Downregulated
FBgn0035033	CG3548	0.520316	0.152082	1035.43	0.000624768	0.00282282	Upregulated
FBgn0033128	Tsp42Eg	-0.572438	0.167244	182.651	0.000625836	0.00282644	Downregulated
FBgn0053517	Dop2R	-0.963521	0.278503	14.7103	0.00062861	0.00283653	Downregulated
FBgn0000565	MsrA	-0.682235	0.199846	720.457	0.000633353	0.00285672	Downregulated
FBgn0037213	CG12581	-0.636876	0.186508	332.227	0.000638888	0.00287922	Downregulated
FBgn0262608	CG43134	-0.799981	0.234862	2973.83	0.000640753	0.00288639	Downregulated
FBgn0267726	CG46059	0.751085	0.220434	58.5348	0.000645496	0.00290652	Upregulated
FBgn0027259	Kmn1	0.520685	0.15261	281.893	0.000646186	0.00290839	Upregulated
FBgn0000319	Chc	-0.682175	0.200023	3881.84	0.000647591	0.00291099	Downregulated
FBgn0086704	stops	-0.614435	0.179799	87.6398	0.000647143	0.00291099	Downregulated
FBgn0039869	Tbca	0.533899	0.156544	1190.88	0.000647334	0.00291099	Upregulated
FBgn0035477	CG14982	-1.09682	0.318419	14.3937	0.00065245	0.00293158	Downregulated
FBgn0040467	Dlip1	0.52292	0.153385	145.999	0.00065376	0.00293497	Upregulated
FBgn0039787	CG9702	-0.886311	0.259706	140.019	0.000658129	0.00295286	Downregulated
FBgn0287423	Nplp2	-0.871864	0.256865	9415.12	0.000659243	0.00295581	Downregulated
FBgn0033292	Cyp4ad1	-1.24233	0.339837	36.2832	0.000669132	0.00299507	Downregulated
FBgn0037723	SpdS	-0.60211	0.17716	54.8243	0.000678913	0.00303756	Downregulated
FBgn0031649	hoe2	-0.85889	0.250848	31.6419	0.000680441	0.00304311	Downregulated
FBgn0283651	CG46301	-1.09104	0.305793	9.31939	0.000681106	0.00304479	Downregulated
FBgn0052407	CG32407	-0.83603	0.246284	88.2035	0.000682892	0.00304924	Downregulated
FBgn0053519	Obsc	-0.81687	0.240094	291.233	0.000682968	0.00304924	Downregulated
FBgn0032209	Hand	-0.984026	0.285685	16.9044	0.000684839	0.0030563	Downregulated
FBgn0085410	TrissinR	-0.867233	0.25521	22.8794	0.000689051	0.0030725	Downregulated
FBgn0031732	CG11149	-1.0385	0.303306	45.1695	0.000691253	0.00307942	Downregulated
FBgn0000320	eya	-0.688293	0.202919	131.751	0.000691478	0.00307942	Downregulated
FBgn0034552	CG17999	-1.1577	0.33962	50.5403	0.000692199	0.00308134	Downregulated
FBgn0033194	Vps13	-0.86123	0.253696	592.675	0.000693254	0.00308473	Downregulated
FBgn0038202	CG12402	-0.981524	0.28612	15.3849	0.000716946	0.00318344	Downregulated
FBgn0004623	Gbeta76C	-0.665391	0.196791	345.344	0.000717661	0.00318528	Downregulated
FBgn0265954	lncRNA:CR44741	-1.15883	0.338793	7.34813	0.00071897	0.00318975	Downregulated
FBgn0034725	CG6044	-0.804509	0.237376	47.1674	0.000721429	0.00319932	Downregulated
FBgn0032896	CG14400	-0.827343	0.24554	177.004	0.00072239	0.00320223	Downregulated
FBgn0052183	Ccn	-0.906363	0.264065	20.8033	0.000723636	0.00320641	Downregulated
FBgn0039277	Nepl16	-0.736039	0.216409	37.4788	0.000737008	0.00326155	Downregulated
FBgn0024232	gprs	-0.910984	0.265131	20.0216	0.000740546	0.00327584	Downregulated
FBgn0038247	Cad88C	-1.05912	0.334523	19.3003	0.000745611	0.00329527	Downregulated
FBgn0039043	CG17121	-0.59287	0.175713	176.725	0.000749704	0.00330677	Downregulated
FBgn0034883	Eglp2	-0.959696	0.284328	153.918	0.00075024	0.00330763	Downregulated
FBgn0024944	Oamb	-0.797622	0.237549	140.363	0.000768825	0.00338251	Downregulated
FBgn0033763	CG8646	-1.00668	0.296497	14.6877	0.00077462	0.00340517	Downregulated
FBgn0034439	CG10062	-0.977096	0.290993	32.324	0.000774509	0.00340517	Downregulated
FBgn0289650	FBgn0289650	-0.642644	0.191033	334.642	0.000778029	0.00341873	Downregulated
FBgn0261930	vnd	-0.967027	0.287142	64.4157	0.000785386	0.00344389	Downregulated
FBgn0034704	Fbxo42	0.585571	0.174382	268.289	0.000785339	0.00344389	Upregulated
FBgn0035264	Oseg4	-0.916619	0.271971	51.3488	0.000787759	0.00345143	Downregulated
FBgn0036715	Cad74A	-1.09673	0.336553	126.478	0.00078892	0.00345302	Downregulated
FBgn0033132	Tsp42Ej	-0.515791	0.153665	176.654	0.000789583	0.00345302	Downregulated
FBgn0266756	btsz	-0.607535	0.18098	631.646	0.000790225	0.00345364	Downregulated
FBgn0259213	side-II	-0.889829	0.261922	22.0432	0.000795514	0.00347531	Downregulated
FBgn0051706	CG31706	-0.914197	0.274128	64.8667	0.000795864	0.0034754	Downregulated
FBgn0038682	CG5835	-0.839512	0.250851	120.698	0.000801385	0.00349752	Downregulated
FBgn0013307	Odc1	-0.773004	0.231148	381.882	0.000801592	0.00349752	Downregulated
FBgn0036179	CG7368	-1.08363	0.312746	8.40909	0.000802308	0.0034992	Downregulated
FBgn0267408	AOX1	-0.552918	0.165054	1838.06	0.000809013	0.00351972	Downregulated
FBgn0035589	CHMP2B	0.509804	0.152269	569.284	0.000813648	0.00353407	Upregulated
FBgn0033593	Listericin	0.9507	0.284659	43.62	0.000818078	0.00355038	Upregulated
FBgn0263219	Dscam4	-0.685469	0.204417	52.2736	0.000823401	0.00357055	Downregulated
FBgn0267336	Glut4EF	-0.53707	0.160612	377.023	0.000823935	0.0035714	Downregulated
FBgn0038946	rdhB	-0.957754	0.283539	19.0553	0.000829474	0.00358778	Downregulated
FBgn0000426	SmF	0.570108	0.170871	727.348	0.000845182	0.00364554	Upregulated
FBgn0035409	CG14963	-1.02915	0.309176	122.755	0.000848593	0.00365876	Downregulated
FBgn0045852	ham	-0.765986	0.228913	35.2724	0.000859132	0.00370268	Downregulated
FBgn0035941	CG13313	-0.851798	0.256084	68.3804	0.000862047	0.00371222	Downregulated
FBgn0024189	sns	-0.95106	0.284248	33.326	0.000863361	0.00371627	Downregulated
FBgn0033904	CG18327	-0.835014	0.25039	79.5234	0.000864697	0.00371756	Downregulated
FBgn0051826	CG31826	-0.734482	0.220275	45.1661	0.000864439	0.00371756	Downregulated
FBgn0051140	CG31140	-0.701055	0.210778	164.595	0.000891765	0.00382615	Downregulated
FBgn0039911	CG1909	-0.522106	0.157095	95.8477	0.00089166	0.00382615	Downregulated
FBgn0086451	l(2)k09022	-0.588468	0.177175	1308.55	0.000894213	0.00383509	Downregulated
FBgn0037896	ninaG	-0.709424	0.213278	35.1635	0.000902305	0.00386509	Downregulated
FBgn0032233	dpr19	-0.858649	0.255882	20.5886	0.000917915	0.00392718	Downregulated
FBgn0038246	CG14853	-0.78217	0.235486	39.9602	0.000922014	0.00394152	Downregulated
FBgn0086408	stl	-0.695266	0.209862	78.9272	0.000922559	0.00394225	Downregulated
FBgn0036952	CG6933	1.10375	0.335958	7.24347	0.000931965	0.00397601	Upregulated
FBgn0034085	Ptp52F	-0.796657	0.239953	120.353	0.000931774	0.00397601	Downregulated
FBgn0031533	CG2772	-1.06236	0.319905	84.9376	0.000933606	0.00397997	Downregulated
FBgn0031239	CG17075	-0.954113	0.285702	20.7302	0.00094243	0.00401255	Downregulated
FBgn0037520	CG18268	-0.871083	0.263787	40.5061	0.000954276	0.00405971	Downregulated
FBgn0050033	CG30033	-1.01266	0.299402	10.4961	0.000962191	0.00408844	Downregulated
FBgn0034128	CG4409	-1.00576	0.304789	16.6308	0.000977471	0.00414336	Downregulated
FBgn0053965	CG33965	-1.13392	0.3378	11.1452	0.000980203	0.00414995	Downregulated
FBgn0033439	CG1773	-0.956021	0.286676	16.8016	0.000997042	0.00421617	Downregulated
FBgn0051414	Gba1b	-0.698252	0.212278	91.6306	0.000998958	0.00422258	Downregulated
FBgn0031762	CG9098	-0.502595	0.152849	124.921	0.00101729	0.00428806	Downregulated
FBgn0032167	CG5853	-1.08153	0.33649	42.0894	0.00102023	0.00429702	Downregulated
FBgn0032725	Nedd8	0.502875	0.153133	1260.25	0.00102214	0.00430333	Upregulated
FBgn0261446	CG13377	-1.09768	0.323601	8.34616	0.00102887	0.0043282	Downregulated
FBgn0038733	Acsx3	-0.613999	0.186861	94.3038	0.00103663	0.00435737	Downregulated
FBgn0085453	Mthfs	-0.793309	0.242362	1107.08	0.0010381	0.00436184	Downregulated
FBgn0024491	Bin1	0.522582	0.15951	672.447	0.00105137	0.00440882	Upregulated
FBgn0034122	CG15711	-0.920296	0.277368	16.9443	0.00105266	0.00441247	Downregulated
FBgn0013673	mt:ATPase8	-0.980877	0.298167	14.0598	0.00105653	0.00442693	Downregulated
FBgn0284221	Sema5c	-0.660422	0.201748	181.544	0.00106058	0.0044404	Downregulated
FBgn0041181	Tep3	-0.904965	0.274445	37.7909	0.00106336	0.0044485	Downregulated
FBgn0031571	bark	-0.758007	0.231042	149.058	0.00106778	0.0044652	Downregulated
FBgn0010425	epsilonTry	-0.956683	0.292707	764.25	0.00108535	0.00452973	Downregulated
FBgn0259677	CG42346	-0.913002	0.276482	17.7575	0.00108775	0.00453796	Downregulated
FBgn0052282	Drsl4	-0.970794	0.296291	106.24	0.00110401	0.00459937	Downregulated
FBgn0034978	CG3257	-0.721471	0.220701	68.1695	0.00110421	0.00459937	Downregulated
FBgn0010357	betaTry	-0.947284	0.289119	6172.9	0.00110712	0.00460604	Downregulated
FBgn0039897	CG1674	-0.649318	0.199116	369.793	0.00111385	0.00462672	Downregulated
FBgn0053988	Mid1	-0.670257	0.205469	82.5094	0.00112594	0.00466412	Downregulated
FBgn0032010	CG8086	-0.661137	0.202608	125.369	0.0011372	0.00470888	Downregulated
FBgn0016660	H15	-0.906686	0.276142	18.283	0.00115008	0.00475477	Downregulated
FBgn0038826	Syp	-0.531472	0.163736	1862.77	0.00117051	0.00483166	Downregulated
FBgn0030929	CG15043	1.07817	0.336459	1323.86	0.00117101	0.00483184	Upregulated
FBgn0033464	CG1441	-0.92694	0.285753	30.3042	0.00117213	0.00483456	Downregulated
FBgn0039404	CG14543	0.597607	0.184251	446.99	0.00117322	0.00483718	Upregulated
FBgn0031756	CG13992	-1.01971	0.320807	147.092	0.00117458	0.0048409	Downregulated
FBgn0034490	CG9864	-0.667926	0.206132	586.876	0.00118578	0.00488514	Downregulated
FBgn0040348	CG3703	-0.644081	0.197788	38.2813	0.00118959	0.00489701	Downregulated
FBgn0000370	crc	-0.744652	0.229675	1061.11	0.00119256	0.00490736	Downregulated
FBgn0052702	Cubn	-0.696492	0.215214	178.672	0.00119817	0.00492851	Downregulated
FBgn0033159	Dscam1	-0.747917	0.23031	91.0661	0.00120278	0.00494357	Downregulated
FBgn0029765	CG16756	-0.935907	0.290716	266.779	0.00120631	0.00495426	Downregulated
FBgn0266666	Sem1	0.610788	0.188837	1491.3	0.00121265	0.00497645	Upregulated
FBgn0031307	MFS3	-0.983621	0.302099	21.2237	0.00121755	0.00499461	Downregulated
FBgn0034114	CG4282	0.503907	0.155754	807.731	0.00121815	0.00499513	Upregulated
FBgn0037976	Tk	-0.757006	0.232912	73.353	0.00121928	0.0049978	Downregulated
FBgn0011723	byn	-1.03478	0.318723	25.7624	0.00122758	0.0050276	Downregulated
FBgn0052683	CG32683	-0.981765	0.299295	11.2722	0.00122797	0.0050276	Downregulated
FBgn0265002	CG44153	-0.97141	0.297624	11.5081	0.00123864	0.00506929	Downregulated
FBgn0266742	lncRNA:CR45215	-1.06921	0.321165	8.75644	0.00124739	0.00509529	Downregulated
FBgn0038313	CG4338	0.836423	0.259514	94.8574	0.0012474	0.00509529	Upregulated
FBgn0033926	Arc1	0.80184	0.248946	9031.59	0.00124575	0.00509529	Upregulated
FBgn0003390	shf	-0.707849	0.219026	104.543	0.00125688	0.00513202	Downregulated
FBgn0286198	LKRSDH	-0.669951	0.208144	411.265	0.001281	0.00522242	Downregulated
FBgn0033649	pyr	-0.580178	0.180223	129.718	0.00128863	0.00524541	Downregulated
FBgn0259935	CG42458	-0.920663	0.280645	14.4984	0.00129586	0.0052708	Downregulated
FBgn0004839	otk	-0.835065	0.258577	25.5761	0.00131641	0.00534205	Downregulated
FBgn0266137	Dop1R2	-0.945885	0.290651	12.2739	0.001319	0.00535049	Downregulated
FBgn0003129	Poxm	-0.920003	0.281482	14.5496	0.00133984	0.00542046	Downregulated
FBgn0037163	laza	-0.514174	0.160389	244.033	0.00134187	0.00542659	Downregulated
FBgn0010223	Galphaf	-0.672594	0.209466	120.485	0.00134683	0.00544246	Downregulated
FBgn0033873	CG6337	-1.05632	0.321873	227.899	0.00134784	0.00544358	Downregulated
FBgn0040351	CG11638	-0.76623	0.236301	23.6637	0.00134814	0.00544358	Downregulated
FBgn0040534	Sf3b5	0.557985	0.174145	460.36	0.00135132	0.00545436	Upregulated
FBgn0032036	CG13384	-0.549478	0.17153	617.947	0.00135299	0.00545901	Downregulated
FBgn0262721	CG43165	-1.0484	0.323556	8.33734	0.00136467	0.00550173	Downregulated
FBgn0000075	amd	-1.04497	0.338454	24.7042	0.00136807	0.00550932	Downregulated
FBgn0086265	psd	-0.578562	0.325909	287.917	0.0013813	0.00555413	Downregulated
FBgn0038418	pad	0.522786	0.163619	322.709	0.00140254	0.00563097	Upregulated
FBgn0032484	kek4	-0.882515	0.272759	15.8601	0.0014114	0.00566222	Downregulated
FBgn0267429	lovit	-0.732644	0.226963	22.808	0.00142499	0.00571455	Downregulated
FBgn0265873	lncRNA:CR44662	-0.928703	0.2853	13.1372	0.00143098	0.00573424	Downregulated
FBgn0046876	Obp83ef	-0.779766	0.244632	54.4979	0.00143088	0.00573424	Downregulated
FBgn0037409	Osi24	-0.857945	0.268419	58.2834	0.0014348	0.00574518	Downregulated
FBgn0259210	prom	-0.579139	0.181839	100.071	0.00143797	0.00575134	Downregulated
FBgn0034606	ASPP	-0.770655	0.241606	163.528	0.00144723	0.00578181	Downregulated
FBgn0036575	CG5157	-1.05462	0.319691	8.46148	0.00145734	0.00581999	Downregulated
FBgn0085408	Shrm	-0.551231	0.173369	294.853	0.00147271	0.00587691	Downregulated
FBgn0051199	CG31199	-0.707162	0.221991	78.8486	0.00148143	0.00590502	Downregulated
FBgn0036406	CG13484	0.53128	0.16721	239.915	0.00148769	0.00592774	Upregulated
FBgn0036727	SecCl	-0.713868	0.22453	193.28	0.00148925	0.00592949	Downregulated
FBgn0259678	sqa	-0.569105	0.179116	209.189	0.00150293	0.00597082	Downregulated
FBgn0035676	ssp6	-0.975582	0.301777	14.5213	0.0015098	0.00599098	Downregulated
FBgn0040890	ksh	0.621597	0.196298	452.077	0.00153366	0.00608109	Upregulated
FBgn0052280	CG32280	-0.511889	0.161694	311.898	0.00154343	0.00611522	Downregulated
FBgn0050446	Tdc2	-0.857405	0.266864	17.2155	0.00156131	0.0061791	Downregulated
FBgn0031603	CG15432	0.531142	0.167987	154.796	0.0015666	0.00619538	Upregulated
FBgn0035171	CG12502	-0.959182	0.302659	20.5694	0.00157478	0.00622309	Downregulated
FBgn0014395	tilB	0.701718	0.2215	34.6957	0.00157582	0.00622486	Upregulated
FBgn0000618	e(y)2	0.533054	0.168741	241.354	0.00158034	0.00624037	Upregulated
FBgn0035903	CG6765	-0.827597	0.259823	24.8497	0.00158248	0.00624649	Downregulated
FBgn0051272	CG31272	-0.747561	0.23538	78.552	0.00158696	0.00626187	Downregulated
FBgn0037102	CRIF	0.515256	0.163269	909.249	0.00159851	0.00630035	Upregulated
FBgn0085481	CG34452	-1.08207	0.330604	6.15043	0.00160568	0.0063239	Downregulated
FBgn0051729	CG31729	-0.54613	0.173132	1347.85	0.00161259	0.00634401	Downregulated
FBgn0035144	Kah	-0.78714	0.247958	33.5513	0.00161445	0.00634896	Downregulated
FBgn0015572	alpha-Est4	-0.799084	0.253649	36.0385	0.00162788	0.00639701	Downregulated
FBgn0031926	CG6739	-1.06693	0.326222	8.74222	0.0016333	0.00641353	Downregulated
FBgn0085359	CG34330	-0.802159	0.254842	841.283	0.00163844	0.00643135	Downregulated
FBgn0051343	CG31343	-0.913526	0.288959	1123.33	0.00164076	0.00643567	Downregulated
FBgn0027106	Inx7	-0.653879	0.207577	146.169	0.00164224	0.00643908	Downregulated
FBgn0038257	smp-30	-0.801554	0.254858	474.171	0.0016543	0.00647672	Downregulated
FBgn0033130	Tsp42Ei	-0.733529	0.233349	195.764	0.00165769	0.00648669	Downregulated
FBgn0040491	Buffy	-0.690443	0.219496	112.115	0.00165807	0.00648669	Downregulated
FBgn0053532	lectin-37Da	1.07439	0.336682	116.146	0.00166074	0.00649474	Upregulated
FBgn0039760	CG9682	-0.908771	0.303033	200.365	0.00166799	0.00651824	Downregulated
FBgn0243486	rdo	-0.817183	0.257531	20.8278	0.00166996	0.00652353	Downregulated
FBgn0035101	p130CAS	-0.518281	0.164922	355.362	0.00167497	0.00654067	Downregulated
FBgn0287612	lncRNA:CR46481	-0.797922	0.251641	23.0298	0.00168075	0.00655357	Downregulated
FBgn0034716	Oatp58Dc	-0.79495	0.252632	313.608	0.00168411	0.0065618	Downregulated
FBgn0031677	CG14036	0.58328	0.185786	1086.16	0.0016859	0.00656638	Upregulated
FBgn0032150	CG13123	0.520552	0.16566	128.07	0.00168689	0.00656781	Upregulated
FBgn0034183	SmydA-6	-0.885461	0.278081	21.0019	0.00169457	0.0065904	Downregulated
FBgn0262719	CG43163	-0.875369	0.271316	13.7874	0.00169642	0.00659102	Downregulated
FBgn0039257	tnc	-1.0246	0.324919	16.1485	0.00170646	0.0066269	Downregulated
FBgn0034618	CG9485	-0.919703	0.292423	702.176	0.00171464	0.00665622	Downregulated
FBgn0039107	CG10300	-0.839306	0.264873	18.7343	0.00171642	0.00666067	Downregulated
FBgn0040074	retinin	-0.935807	0.299743	118.217	0.00172363	0.00668129	Downregulated
FBgn0031078	Nup205	-0.628448	0.200729	1415.17	0.00173976	0.0067364	Downregulated
FBgn0028644	beat-Ic	-0.860463	0.273291	15.2119	0.00174121	0.00673954	Downregulated
FBgn0050419	CG30419	-1.05055	0.321362	8.935	0.00174374	0.00674685	Downregulated
FBgn0034662	CG13492	-0.869776	0.276873	624.666	0.00176419	0.00681128	Downregulated
FBgn0015316	Try29F	-0.955638	0.300868	55.3053	0.00176889	0.00682665	Downregulated
FBgn0033208	mRpL52	0.572275	0.183337	406.798	0.00179447	0.00691528	Upregulated
FBgn0037941	CG12594	-1.01716	0.323334	14.5144	0.00181345	0.00698075	Downregulated
FBgn0036363	CG10140	0.993441	0.333119	4.85116	0.00184775	0.00709726	Upregulated
FBgn0037727	Nepl12	-0.633992	0.203699	123.618	0.00186412	0.00714716	Downregulated
FBgn0034329	BomS1	1.04549	0.337853	852.742	0.00187908	0.0072019	Upregulated
FBgn0037546	mAChR-B	-1.03485	0.328375	11.7427	0.00188607	0.00722345	Downregulated
FBgn0033566	CG18004	0.517492	0.166611	609.193	0.00189341	0.0072463	Upregulated
FBgn0263354	CG42784	-1.07595	0.331259	7.9901	0.00190416	0.00727687	Downregulated
FBgn0052633	CG32633	-0.808013	0.260185	252.541	0.00190844	0.0072906	Downregulated
FBgn0037433	CG17919	-0.653598	0.210435	162.505	0.00191634	0.00731286	Downregulated
FBgn0040093	lectin-46Ca	-1.15993	0.338876	5.61114	0.00193159	0.00736571	Downregulated
FBgn0053306	CG33306	-1.00437	0.327428	257.92	0.0019442	0.00741112	Downregulated
FBgn0046763	peg	-0.6061	0.195539	147.762	0.00194687	0.00741862	Downregulated
FBgn0031654	Jon25Bii	-1.05331	0.336475	692.072	0.00196869	0.00749366	Downregulated
FBgn0052773	lncRNA:CR32773	0.642391	0.207379	55.8687	0.00196853	0.00749366	Upregulated
FBgn0034136	DAT	-0.916608	0.299003	25.3092	0.00197737	0.00751856	Downregulated
FBgn0000078	Amy-d	-0.899245	0.289743	2821.19	0.00200024	0.00760004	Downregulated
FBgn0250815	Jon65Aiv	-0.862422	0.278453	6512.47	0.00200242	0.00760561	Downregulated
FBgn0037140	SLC22A	-0.53941	0.174336	49.4016	0.00202676	0.00768226	Downregulated
FBgn0035768	CG14834	-0.564562	0.258781	276.89	0.00203035	0.00769232	Downregulated
FBgn0053481	dpr7	-0.723872	0.234846	66.3685	0.0020488	0.0077445	Downregulated
FBgn0039829	CG15561	0.581211	0.188634	533.825	0.00204926	0.0077445	Upregulated
FBgn0032066	LManIII	-0.949962	0.30588	233.927	0.00205353	0.00775788	Downregulated
FBgn0052198	CG32198	0.810008	0.287052	7.54817	0.0020738	0.00782602	Upregulated
FBgn0033723	CG13155	-0.821073	0.261934	17.1743	0.00209369	0.00788981	Downregulated
FBgn0039648	CG14515	1.02719	0.327258	6.66454	0.00209608	0.00789601	Upregulated
FBgn0011230	poe	-0.681354	0.221611	2690.46	0.00211127	0.00794755	Downregulated
FBgn0035023	ITP	-0.569887	0.185438	139.275	0.00212896	0.00800845	Downregulated
FBgn0036494	Toll-6	-0.865045	0.279725	13.99	0.00215364	0.00808689	Downregulated
FBgn0051463	CG31463	-0.979984	0.320951	87.3395	0.0021891	0.00820543	Downregulated
FBgn0032285	CG17108	-0.824914	0.270369	2298.74	0.00222026	0.00831844	Downregulated
FBgn0042201	Nplp3	-0.840536	0.272979	43.6887	0.00222668	0.00833445	Downregulated
FBgn0014000	Hf	-0.709812	0.232454	635.67	0.00223238	0.00834629	Downregulated
FBgn0039342	CG5107	-1.03732	0.337261	2029.11	0.00223729	0.0083564	Downregulated
FBgn0266724	Trs20	0.531201	0.173928	216.331	0.00224999	0.00840088	Upregulated
FBgn0262816	CG43187	0.903422	0.330321	7.97029	0.00225748	0.00841988	Upregulated
FBgn0286827	lncRNA:CR43334	0.64921	0.212926	151.938	0.00226491	0.00844463	Upregulated
FBgn0034880	ItgaPS5	-1.05414	0.337837	5.99136	0.00226573	0.00844471	Downregulated
FBgn0038460	CG18622	-0.546616	0.179036	94.9636	0.0022679	0.00844982	Downregulated
FBgn0265380	asRNA:CR44321	-1.18762	0.336784	3.20039	0.00227093	0.00845812	Downregulated
FBgn0260942	bond	-0.808182	0.266894	287.769	0.00228228	0.00849441	Downregulated
FBgn0039470	CG6296	-0.956688	0.309958	41.9198	0.00228685	0.0085084	Downregulated
FBgn0024913	Actbeta	-0.687023	0.225196	87.0681	0.00228854	0.00851171	Downregulated
FBgn0263934	esn	-0.737037	0.239823	25.3064	0.00230094	0.0085548	Downregulated
FBgn0036485	FucTA	-0.889149	0.293514	20.6773	0.00230535	0.00856819	Downregulated
FBgn0051450	mRpS18A	0.542496	0.178073	620.611	0.0023088	0.00857799	Upregulated
FBgn0002937	ninaB	-0.551315	0.18104	79.6391	0.00234386	0.00868683	Downregulated
FBgn0015380	drl	-0.745177	0.244827	36.3169	0.0023526	0.00871619	Downregulated
FBgn0085455	CG34426	-0.867893	0.283183	154.733	0.00236367	0.00875105	Downregulated
FBgn0030234	CG15211	-0.602109	0.197716	131.491	0.00236557	0.00875502	Downregulated
FBgn0034493	CG8908	-0.696637	0.229697	74.0346	0.00239319	0.00883555	Downregulated
FBgn0036386	CG8833	0.504141	0.166103	672.476	0.00241114	0.00889873	Upregulated
FBgn0266916	Cenp-C	0.527599	0.173952	1650.05	0.00243048	0.00896383	Upregulated
FBgn0026878	CG4325	-0.628909	0.207819	96.3008	0.00243869	0.00898468	Downregulated
FBgn0033113	Spn42Dc	-0.607462	0.199442	37.9201	0.00244175	0.00899281	Downregulated
FBgn0022800	Cad96Ca	-0.893212	0.292216	30.75	0.00244871	0.00901219	Downregulated
FBgn0040636	CG13255	-0.676418	0.222261	39.5146	0.00244835	0.00901219	Downregulated
FBgn0032495	CG16820	-0.800316	0.262266	25.4973	0.00245668	0.0090352	Downregulated
FBgn0036835	CG14075	-0.946719	0.310948	75.6289	0.00246164	0.00905028	Downregulated
FBgn0000287	salr	-0.692037	0.22751	31.893	0.00248218	0.00911313	Downregulated
FBgn0034693	flap	-0.613469	0.202698	250.409	0.0025004	0.00917123	Downregulated
FBgn0031312	Tango14	0.532427	0.176147	404.214	0.00250061	0.00917123	Upregulated
FBgn0032536	Ance-3	-0.829234	0.272215	43.0793	0.00250269	0.00917246	Downregulated
FBgn0001263	inaD	-0.573786	0.189777	157.228	0.00250244	0.00917246	Downregulated
FBgn0288686	betaTub60D	-0.707956	0.23481	605.322	0.00251452	0.00920624	Downregulated
FBgn0039754	CG9747	-0.854458	0.285674	177.831	0.00254493	0.0093079	Downregulated
FBgn0027654	jdp	-0.569997	0.189054	205.761	0.00255232	0.00932847	Downregulated
FBgn0037849	CG4596	-1.01962	0.331426	8.58814	0.00257451	0.00938682	Downregulated
FBgn0264339	CG43795	-0.760155	0.250105	23.1888	0.00257423	0.00938682	Downregulated
FBgn0264089	sli	-0.631933	0.209346	201.12	0.00257263	0.00938682	Downregulated
FBgn0031822	Phf5a	0.514781	0.170879	476.763	0.00258625	0.00941988	Upregulated
FBgn0051205	CG31205	-0.933567	0.307036	17.2785	0.00259967	0.00946224	Downregulated
FBgn0040339	MED22	0.522738	0.173713	704.947	0.00261237	0.00950518	Upregulated
FBgn0053196	dpy	-0.684208	0.226808	97.8026	0.00263147	0.00955821	Downregulated
FBgn0082585	sprt	-0.534499	0.17743	85.8319	0.00264565	0.00960311	Downregulated
FBgn0039595	AstA-R2	-0.972413	0.312593	14.8646	0.00265805	0.0096433	Downregulated
FBgn0085488	CG34459	-0.912599	0.299018	12.8021	0.00265855	0.0096433	Downregulated
FBgn0000063	Mps1	0.555935	0.185172	594.742	0.00269364	0.00975383	Upregulated
FBgn0004620	GluRIIA	-0.744598	0.246535	22.7089	0.00271375	0.00980981	Downregulated
FBgn0003979	Vm26Aa	-0.55349	0.320057	4452.69	0.00272193	0.00983265	Downregulated
FBgn0259098	CG42246	-0.895922	0.298796	16.2823	0.00274387	0.00990175	Downregulated
FBgn0039734	Tace	-0.840067	0.279475	23.2283	0.00276172	0.00995594	Downregulated
FBgn0034331	BomBc2	0.847194	0.285375	2625.59	0.00276309	0.00995749	Upregulated
FBgn0265313	CG44286	-0.920276	0.300205	10.7026	0.00277779	0.0100065	Downregulated
FBgn0264953	Piezo	-0.576033	0.192474	274.94	0.00278419	0.0100233	Downregulated
FBgn0051660	smog	-0.67403	0.224784	46.0709	0.00279461	0.0100539	Downregulated
FBgn0014863	Mlp84B	-0.677257	0.226469	401.83	0.00284599	0.0102214	Downregulated
FBgn0266199	asRNA:CR44894	0.774258	0.257929	16.5541	0.00285196	0.0102393	Upregulated
FBgn0031005	Hs3st-B	-1	0.324622	7.13995	0.00285877	0.0102558	Downregulated
FBgn0003863	alphaTry	-0.802286	0.268372	6752.98	0.00285948	0.0102558	Downregulated
FBgn0031887	Ugt307A1	-1.05943	0.339163	5.07144	0.00287888	0.0103009	Downregulated
FBgn0035357	MEP-1	-0.808636	0.267768	21.2661	0.0028936	0.0103396	Downregulated
FBgn0261085	Syt12	-0.763701	0.25441	19.9901	0.0029232	0.0104348	Downregulated
FBgn0028875	nAChRalpha5	-0.681536	0.229036	89.6026	0.00292547	0.0104393	Downregulated
FBgn0035575	CG7509	-0.905605	0.300517	14.911	0.0029286	0.0104457	Downregulated
FBgn0040697	Teh3	-1.0649	0.337573	6.83038	0.00293727	0.0104673	Downregulated
FBgn0028699	Rh50	-0.522968	0.175731	124.79	0.00294395	0.0104876	Downregulated
FBgn0001991	Ca-alpha1D	-0.546563	0.183591	160.265	0.00294736	0.0104926	Downregulated
FBgn0029720	CG3009	-0.699993	0.235172	48.0158	0.00294953	0.0104968	Downregulated
FBgn0038095	Cyp304a1	0.941371	0.325366	56.6394	0.00295565	0.010509	Upregulated
FBgn0031693	Cyp4ac1	-0.664861	0.223774	174.224	0.00296874	0.010551	Downregulated
FBgn0010388	Dro	0.922244	0.336197	228.955	0.00299245	0.0106245	Upregulated
FBgn0035666	Jon65Aii	-0.951967	0.339448	799.675	0.00302333	0.0107233	Downregulated
FBgn0027575	GABA-B-R2	-0.606128	0.204227	97.5758	0.00302232	0.0107233	Downregulated
FBgn0033802	CG17724	0.735402	0.248246	100.384	0.00302609	0.0107259	Upregulated
FBgn0262825	lncRNA:CR43196	-0.887728	0.299064	74.0007	0.00304141	0.0107748	Downregulated
FBgn0036411	Sox21a	0.902563	0.339703	10.5	0.00305434	0.0108079	Upregulated
FBgn0083975	Nlg4	-0.985941	0.327036	12.3833	0.00305753	0.0108156	Downregulated
FBgn0036934	sNPF-R	-0.825483	0.274577	16.3616	0.00306517	0.0108344	Downregulated
FBgn0261509	haf	-0.88476	0.297358	15.0257	0.00307402	0.0108593	Downregulated
FBgn0050109	CG30109	0.521074	0.176306	482.818	0.00311329	0.0109834	Upregulated
FBgn0085434	NaCP60E	-0.602293	0.203761	281.123	0.00312579	0.0110238	Downregulated
FBgn0038165	Task6	-0.920915	0.309958	20.1973	0.00316974	0.011149	Downregulated
FBgn0011676	Nos	-0.865936	0.294292	25.9655	0.00317168	0.0111521	Downregulated
FBgn0017590	klg	-0.59938	0.202865	61.5464	0.0031768	0.0111628	Downregulated
FBgn0032857	CG10947	-0.686382	0.232321	47.2148	0.00317818	0.0111638	Downregulated
FBgn0036831	CG6839	-0.969656	0.3228	150.194	0.00318724	0.0111919	Downregulated
FBgn0051374	sals	-0.538162	0.182578	203.852	0.00320435	0.0112408	Downregulated
FBgn0029003	mab-21	-0.703717	0.237202	29.9034	0.00321364	0.0112696	Downregulated
FBgn0039471	CG6295	-1.01602	0.339778	1629.61	0.00321966	0.011287	Downregulated
FBgn0027783	SMC2	0.514756	0.174715	1226.22	0.00322499	0.0113019	Upregulated
FBgn0052220	Csas	-0.757935	0.257874	30.0537	0.0032538	0.0113915	Downregulated
FBgn0035041	CG13594	-0.689459	0.233332	30.9056	0.00326783	0.0114369	Downregulated
FBgn0267763	lncRNA:CR46094	1.00777	0.335215	5.51137	0.00329886	0.0115302	Upregulated
FBgn0035199	tfc	-0.941293	0.311702	10.8211	0.00330112	0.0115343	Downregulated
FBgn0259167	CG42272	-0.959316	0.318758	10.5755	0.00330309	0.0115343	Downregulated
FBgn0034567	CG15651	-0.960569	0.318843	11.1491	0.00331756	0.0115755	Downregulated
FBgn0039283	danr	-0.936301	0.306861	8.84993	0.00332186	0.0115837	Downregulated
FBgn0086913	Rab26	-0.709054	0.239259	30.5867	0.00332854	0.0116032	Downregulated
FBgn0003486	spo	-0.88511	0.338416	35.4354	0.00333875	0.0116311	Downregulated
FBgn0033657	Sln	-0.788634	0.266934	22.4188	0.00336341	0.0117015	Downregulated
FBgn0052204	CG32204	-0.90621	0.308527	13.931	0.00342654	0.0119055	Downregulated
FBgn0002531	Lcp1	-0.971079	0.33347	4.76858	0.00343568	0.0119294	Downregulated
FBgn0014466	Cp7Fc	-0.546464	0.241195	420.695	0.00343509	0.0119294	Downregulated
FBgn0000120	Arr1	-0.618178	0.211441	3166.74	0.0034461	0.0119617	Downregulated
FBgn0262717	Skel	-0.587815	0.199742	30.7586	0.0034594	0.011996	Downregulated
FBgn0040949	CG13998	-0.697263	0.320625	4.03445	0.00349369	0.0121069	Downregulated
FBgn0034731	CG10384	-0.657539	0.224317	26.308	0.00350668	0.012145	Downregulated
FBgn0051373	CG31373	-0.615553	0.211252	469.591	0.00354852	0.0122728	Downregulated
FBgn0052277	CG32277	-0.877941	0.302369	114.89	0.00358194	0.0123781	Downregulated
FBgn0037386	CG1208	-0.906308	0.31025	184.893	0.0035864	0.0123876	Downregulated
FBgn0032013	Scgalpha	-0.797348	0.270503	15.078	0.00360606	0.0124514	Downregulated
FBgn0259707	CG42361	-0.606572	0.208754	49.1304	0.00360822	0.0124548	Downregulated
FBgn0037447	Neurochondrin	-0.550308	0.189221	121.452	0.003619	0.0124879	Downregulated
FBgn0038725	CG6184	-0.634744	0.218016	46.4485	0.00362372	0.0125001	Downregulated
FBgn0287695	KFase	-0.529795	0.18181	48.9931	0.00364055	0.0125541	Downregulated
FBgn0050184	CG30184	0.755883	0.259565	21.1711	0.00367472	0.0126595	Upregulated
FBgn0033696	Cyp6g2	-0.883165	0.301056	30.5912	0.00368376	0.0126865	Downregulated
FBgn0085345	CG34316	-1.05855	0.339236	7.24676	0.00370256	0.0127377	Downregulated
FBgn0284408	trol	-0.697213	0.240449	1206.34	0.00370345	0.0127377	Downregulated
FBgn0261067	LSm1	0.500917	0.172687	418.531	0.00371448	0.0127673	Upregulated
FBgn0037565	CG9626	-0.607267	0.208838	113.407	0.00372738	0.0128075	Downregulated
FBgn0047334	BG642312	-0.790836	0.269336	18.7738	0.00374557	0.0128616	Downregulated
FBgn0266768	lncRNA:CR45233	0.56262	0.194013	49.3583	0.00375841	0.0128973	Upregulated
FBgn0052202	CG32202	0.538999	0.186111	418.478	0.00376883	0.0129247	Upregulated
FBgn0040805	CG12355	-0.673441	0.233129	75.4967	0.00379054	0.0129865	Downregulated
FBgn0003174	pwn	-0.90869	0.339493	26.8801	0.00380824	0.0130386	Downregulated
FBgn0043534	Obp57b	-0.688208	0.237748	76.1579	0.00382101	0.0130781	Downregulated
FBgn0035452	CG10359	-0.819458	0.275904	13.8427	0.00384991	0.01316	Downregulated
FBgn0003944	Ubx	-0.566306	0.196075	135.114	0.00388299	0.0132516	Downregulated
FBgn0032219	CG4995	-0.772291	0.267948	46.311	0.00389011	0.013263	Downregulated
FBgn0037387	CG1213	-0.57621	0.199621	1574.4	0.00389381	0.0132684	Downregulated
FBgn0040342	CG3706	-0.929477	0.324947	112.409	0.00393776	0.0133909	Downregulated
FBgn0030798	CG13003	-0.755248	0.259775	21.9371	0.00394173	0.0133958	Downregulated
FBgn0003114	plu	0.512006	0.177668	569.473	0.00394516	0.0134031	Upregulated
FBgn0051092	LpR2	-0.565813	0.196234	3714.77	0.00394663	0.0134038	Downregulated
FBgn0261086	Syt14	-1.02563	0.339005	5.52698	0.00398182	0.0135062	Downregulated
FBgn0030998	CG14195	-0.826851	0.286173	62.1739	0.00398652	0.0135176	Downregulated
FBgn0013949	Elal	-0.584353	0.203162	321.617	0.0039932	0.0135359	Downregulated
FBgn0029922	CG14431	-0.690547	0.238607	25.0807	0.00400296	0.0135606	Downregulated
FBgn0038082	Ugt37A2	-0.857451	0.296035	30.3569	0.00406039	0.0137283	Downregulated
FBgn0052053	CG32053	-0.882465	0.301658	23.437	0.00409688	0.013816	Downregulated
FBgn0035359	CG1143	-0.969546	0.339555	176.514	0.00411285	0.0138525	Downregulated
FBgn0050355	CG30355	-1.02369	0.33677	6.34822	0.00411642	0.0138535	Downregulated
FBgn0027589	CG1688	-0.969808	0.330325	8.78139	0.00411708	0.0138535	Downregulated
FBgn0033789	CG13324	0.974032	0.337416	409.15	0.0041186	0.0138542	Upregulated
FBgn0261797	Dhc64C	-0.672082	0.234228	1847.18	0.00413038	0.0138894	Downregulated
FBgn0052656	Muc11A	-0.833099	0.289957	2493.97	0.00415433	0.0139655	Downregulated
FBgn0036890	CG9368	-0.806286	0.279846	21.3381	0.00417362	0.0140125	Downregulated
FBgn0263131	CG43373	-0.933876	0.317495	19.302	0.00418511	0.0140421	Downregulated
FBgn0260446	GABA-B-R1	-0.635865	0.221178	28.7564	0.00419052	0.0140558	Downregulated
FBgn0000451	ect	-0.959783	0.337186	35.5463	0.00420336	0.0140874	Downregulated
FBgn0259145	CG42260	-0.729172	0.250847	21.6978	0.00420451	0.0140874	Downregulated
FBgn0032911	tadr	-0.728084	0.254098	44.7715	0.00426349	0.0142689	Downregulated
FBgn0034788	CG13532	-0.869359	0.299849	12.1447	0.00428327	0.014326	Downregulated
FBgn0038845	Alp5	-0.772654	0.271177	325.772	0.00429993	0.0143771	Downregulated
FBgn0032770	CG13086	-0.722485	0.253822	155.024	0.00431726	0.0144259	Downregulated
FBgn0034497	Mpcp1	-0.597028	0.209205	316.289	0.0043274	0.0144507	Downregulated
FBgn0029791	AdamTS-B	-0.532504	0.186352	56.0025	0.00433302	0.0144648	Downregulated
FBgn0040091	Ugt317A1	-0.620971	0.218126	68.5009	0.0043355	0.0144686	Downregulated
FBgn0033502	CG12910	-0.657085	0.229298	42.1462	0.00433922	0.0144764	Downregulated
FBgn0010014	CanB	-0.673953	0.236517	73.211	0.00435507	0.0145247	Downregulated
FBgn0086690	Plp	-0.506668	0.177749	740.331	0.00438359	0.0146096	Downregulated
FBgn0004118	nAChRbeta2	-0.741198	0.259253	21.4607	0.00448869	0.0149232	Downregulated
FBgn0004102	oc	-0.730721	0.257089	22.6924	0.00450843	0.0149747	Downregulated
FBgn0039040	CG13833	-0.806711	0.280926	20.1016	0.00450988	0.0149748	Downregulated
FBgn0051361	dpr17	-0.83303	0.290884	17.3837	0.0045301	0.0150325	Downregulated
FBgn0000279	CecC	0.736841	0.297248	5.83463	0.0045397	0.0150502	Upregulated
FBgn0053556	form3	-0.721142	0.253446	131.317	0.00458282	0.0151883	Downregulated
FBgn0039486	CAH9	-0.663521	0.234453	118.447	0.00459059	0.0152025	Downregulated
FBgn0037164	CG11438	-0.636789	0.223586	30.5305	0.00460964	0.0152533	Downregulated
FBgn0036066	CG14160	-0.922814	0.322226	21.5661	0.00461864	0.0152783	Downregulated
FBgn0039800	Npc2g	-0.735495	0.260699	3129.15	0.00462827	0.0153005	Downregulated
FBgn0010015	CanA1	-0.581088	0.204409	32.5694	0.00464655	0.0153417	Downregulated
FBgn0023001	melt	-0.651289	0.229995	77.7149	0.00467144	0.0154143	Downregulated
FBgn0063498	GstE2	-0.767572	0.271763	24.4186	0.0046873	0.015457	Downregulated
FBgn0287592	CG46462	-0.901313	0.30675	8.45294	0.00469528	0.0154784	Downregulated
FBgn0022943	Cbp20	0.513595	0.181804	678.795	0.00471626	0.0155331	Upregulated
FBgn0037993	dpr15	-0.940867	0.323123	9.07243	0.00472347	0.0155471	Downregulated
FBgn0038194	Cyp6d5	-0.672757	0.238344	1810.69	0.00472824	0.015558	Downregulated
FBgn0031294	IA-2	-0.546594	0.193642	1720.25	0.00474175	0.0155976	Downregulated
FBgn0034198	CG11400	-0.565742	0.200433	336.674	0.00475578	0.0156388	Downregulated
FBgn0250871	pot	-0.557963	0.19726	110.953	0.00476847	0.0156757	Downregulated
FBgn0040666	CG12848	0.510765	0.181115	584.637	0.00478188	0.0157002	Upregulated
FBgn0038479	CG17477	-0.909623	0.320772	4.19997	0.0048071	0.0157634	Downregulated
FBgn0031476	CG8813	-0.991643	0.337624	4.99159	0.00480929	0.0157657	Downregulated
FBgn0035131	mthl9	-0.879658	0.315886	13.8494	0.00482447	0.0158106	Downregulated
FBgn0031630	CG15629	-0.52424	0.186221	47.4504	0.00494587	0.0161682	Downregulated
FBgn0031418	CG3609	-0.519078	0.184878	1606.42	0.0049759	0.0162513	Downregulated
FBgn0037534	Elovl7	-0.557116	0.198476	359.179	0.00499137	0.0162968	Downregulated
FBgn0260400	elav	-0.629702	0.223695	78.3049	0.00500761	0.0163397	Downregulated
FBgn0004167	kst	-0.583148	0.207885	1495.76	0.00505022	0.0164533	Downregulated
FBgn0031835	Dpp10	-0.805079	0.28637	36.5781	0.00512596	0.016659	Downregulated
FBgn0000964	tj	-0.821283	0.29715	460.711	0.00513826	0.0166938	Downregulated
FBgn0032652	CG6870	-0.599923	0.214795	125.558	0.00514268	0.016703	Downregulated
FBgn0053465	CG33465	-0.889304	0.319401	10.3245	0.00516967	0.0167855	Downregulated
FBgn0265661	lncRNA:CR44468	0.908196	0.326003	3.61744	0.00517692	0.0168039	Upregulated
FBgn0037525	CG17816	-0.556562	0.19918	217.632	0.00518678	0.0168307	Downregulated
FBgn0028675	Sur	-0.878673	0.313264	27.1401	0.00520432	0.0168773	Downregulated
FBgn0036433	CG9628	-0.506945	0.181527	319.767	0.00521231	0.0168979	Downregulated
FBgn0260746	Ect3	-0.599599	0.215485	141.127	0.00524637	0.0169928	Downregulated
FBgn0035694	CG13299	-0.817351	0.29375	415.087	0.0052622	0.017034	Downregulated
FBgn0085412	kmr	-0.62051	0.222542	235.923	0.00528007	0.017081	Downregulated
FBgn0034647	pirk	-0.914512	0.317862	125.548	0.00529654	0.017129	Downregulated
FBgn0033679	CG8888	-0.71827	0.256702	54.9728	0.00532019	0.0171897	Downregulated
FBgn0259878	Fs	-0.858415	0.306995	122.199	0.00533847	0.0172329	Downregulated
FBgn0034485	CG11099	-0.698944	0.248953	27.5826	0.00533757	0.0172329	Downregulated
FBgn0265042	Irk1	-0.64796	0.232113	54.0991	0.00534503	0.0172436	Downregulated
FBgn0030653	CG7860	-0.632579	0.226925	105.28	0.00534499	0.0172436	Downregulated
FBgn0260386	mtg	-0.641385	0.228727	32.7187	0.00538388	0.0173583	Downregulated
FBgn0264489	CG43897	-0.548329	0.196991	1226.95	0.00540462	0.0174198	Downregulated
FBgn0261554	Arms	-0.655223	0.235319	1115.87	0.00541548	0.0174495	Downregulated
FBgn0033753	Cyp301a1	-0.896106	0.312687	11.8081	0.00542733	0.0174824	Downregulated
FBgn0030859	CG12990	-1.0277	0.334822	4.84611	0.00542948	0.017484	Downregulated
FBgn0052856	CG32856	0.591936	0.213091	110.34	0.00544057	0.0175143	Upregulated
FBgn0262353	CG43051	-0.761505	0.274728	64.5324	0.00548833	0.0176519	Downregulated
FBgn0050357	CG30357	-0.929805	0.328616	17.1526	0.00550893	0.017702	Downregulated
FBgn0058470	CG40470	-0.637612	0.227686	30.0114	0.00551255	0.0177068	Downregulated
FBgn0266396	lncRNA:CR45036	0.573407	0.206641	32.2677	0.00556071	0.0178412	Upregulated
[truncated: 285 more rows]

## Sheet: Lp_DAV_vs_Mock_significant_gene
gene_id	gene_name	log2FoldChange	lfcSE	baseMean	pvalue	padj	direction
FBgn0263776	CG43693	-1.1387	0.109539	1517.77	2.67599437587752e-25	2.76349939196872e-21	Downregulated
FBgn0035791	CG8539	-1.65911	0.171757	145.787	7.76859475794298e-22	4.01131390326386e-18	Downregulated
FBgn0039210	CG13625	0.706505	0.0788212	925.582	3.1712972036739e-19	8.1874965555851e-16	Upregulated
FBgn0031535	CG12795	0.719628	0.0811721	1195.77	7.64286211472892e-19	1.57524744686986e-15	Upregulated
FBgn0011817	nmo	0.664461	0.0751208	2150.09	9.15220749609677e-19	1.57524744686986e-15	Upregulated
FBgn0029506	Tsp42Ee	-0.625268	0.0730781	1678.08	1.17257831441525e-17	1.72988803613804e-14	Downregulated
FBgn0036994	CG5199	0.609384	0.0722401	1190.14	3.29836737843226e-17	4.25777998963374e-14	Upregulated
FBgn0284245	eEF1alpha1	-0.639926	0.0760621	126383	3.99155598272717e-17	4.58008873706928e-14	Downregulated
FBgn0034438	CG9416	-1.38122	0.164362	98.7224	6.67885788008248e-17	6.89725653276117e-14	Downregulated
FBgn0039152	Root	-1.58154	0.188939	179.634	7.60282936878823e-17	7.13767444467964e-14	Downregulated
FBgn0087002	apolpp	-1.35931	0.166201	23078.1	2.86086021200632e-16	2.4620086174491e-13	Downregulated
FBgn0038752	CG4462	-1.81364	0.218854	58.9955	3.88624259179925e-16	3.08717132657775e-13	Downregulated
FBgn0283427	FASN1	-1.34719	0.166105	11645.1	5.04488467335614e-16	3.72132314441063e-13	Downregulated
FBgn0027556	CG4928	-1.20666	0.148949	1115.11	5.42800136848515e-16	3.73699800882307e-13	Downregulated
FBgn0033958	jef	-1.6167	0.200943	117.198	1.26183594781853e-15	8.14436239570124e-13	Downregulated
FBgn0265274	Inx3	-0.793432	0.100057	513.042	2.24570423821867e-15	1.36419927459319e-12	Downregulated
FBgn0013676	mt:CoIII	-1.18955	0.150464	26247.9	2.70788465558262e-15	1.55357360212232e-12	Downregulated
FBgn0003748	Treh	-0.608637	0.0771339	2400.39	3.00787958885584e-15	1.63486171126917e-12	Downregulated
FBgn0013674	mt:CoI	-0.910088	0.115608	46072.9	3.49476468347235e-15	1.80452174431095e-12	Downregulated
FBgn0033990	CG10265	0.772067	0.0986682	591.258	5.13091010781877e-15	2.52318612778307e-12	Upregulated
FBgn0038407	CG6126	-0.831179	0.107573	582.625	1.12098580923898e-14	5.26200929636862e-12	Downregulated
FBgn0029801	CG15771	0.51322	0.0666439	2533.53	1.35110658633594e-14	6.06646857264836e-12	Upregulated
FBgn0003731	Egfr	-1.2194	0.160001	563.613	2.57626978743386e-14	1.1085474206179e-11	Downregulated
FBgn0086707	ncm	0.501885	0.0662281	2644.05	3.50934131809609e-14	1.44963871167913e-11	Upregulated
FBgn0003687	Tbp	0.543504	0.0718601	999.026	3.9400752163812e-14	1.56496756767572e-11	Upregulated
FBgn0030434	Brms1	0.564572	0.0750447	1194.01	5.36024495173119e-14	2.05019443024178e-11	Upregulated
FBgn0000416	Sap-r	-0.640815	0.0853541	9502.26	6.02132043460175e-14	2.22079200457615e-11	Downregulated
FBgn0031589	Naprt	-0.591446	0.0788303	856.178	6.28092137775771e-14	2.2366577609691e-11	Downregulated
FBgn0015570	alpha-Est2	-1.20466	0.161164	199.062	8.61468348693637e-14	2.86980117321264e-11	Downregulated
FBgn0013684	mt:ND5	-1.56439	0.209778	5324.4	9.56250404262788e-14	3.08599935150682e-11	Downregulated
FBgn0031434	insv	0.753393	0.101378	1053.59	1.07382767754567e-13	3.36042982606489e-11	Upregulated
FBgn0010774	Ref1	0.585181	0.0788865	3816.61	1.18931034039375e-13	3.61235526036655e-11	Upregulated
FBgn0034335	GstE1	1.95394	0.26327	1101.5	1.32267502671598e-13	3.90264714311312e-11	Upregulated
FBgn0036827	CG6843	0.643955	0.0874351	1156.61	1.7771347895587e-13	4.93108143710767e-11	Upregulated
FBgn0030915	CG6179	0.569431	0.0773434	583.15	1.81447753084237e-13	4.93108143710767e-11	Upregulated
FBgn0004107	Cdk2	0.664122	0.0904251	1284.24	2.0693759336417e-13	5.47960135044047e-11	Upregulated
FBgn0001197	His2Av	0.534245	0.0732812	9945.05	3.09198621062484e-13	7.78803453588358e-11	Upregulated
FBgn0033438	Mmp2	-1.14701	0.157162	167.798	3.21124351479358e-13	7.89583613744602e-11	Downregulated
FBgn0043791	phu	1.81955	0.332591	669.995	4.6818658622354e-13	1.12440997114663e-10	Upregulated
FBgn0000536	eas	-0.54708	0.0756748	1404.23	4.85843020447987e-13	1.14029565276508e-10	Downregulated
FBgn0027572	ACOX1	-0.771026	0.106874	736.4	5.46713652799055e-13	1.25464708721241e-10	Downregulated
FBgn0053983	obst-H	2.90311	0.33381	36.0507	6.2634690336641e-13	1.40111218549132e-10	Upregulated
FBgn0027949	msb1l	0.682174	0.0948467	1180.71	6.37670889107116e-13	1.40111218549132e-10	Upregulated
FBgn0039943	CG17168	0.529073	0.0744346	1464.47	1.18104720320397e-12	2.48911723826274e-10	Upregulated
FBgn0035853	UbcE2M	0.520281	0.073645	1308.53	1.61247292290263e-12	3.33040157496309e-10	Upregulated
FBgn0035968	Slc45-1	-1.55642	0.22158	183.591	2.29304398441308e-12	4.64318926020271e-10	Downregulated
FBgn0031452	Cwc25	0.756234	0.107923	1095.3	2.44316840128021e-12	4.85203847692706e-10	Upregulated
FBgn0034763	RYBP	0.566691	0.0811137	1530.65	2.8268484916454e-12	5.50808761758906e-10	Upregulated
FBgn0000559	eEF2	-0.593194	0.0850422	50491	3.05431184698387e-12	5.73488698978226e-10	Downregulated
FBgn0036948	CG7298	2.22156	0.329961	162.495	3.16767509356009e-12	5.84153226628482e-10	Upregulated
FBgn0031483	CG9641	0.519309	0.0747029	2576.86	3.60854326369787e-12	6.42507349727722e-10	Upregulated
FBgn0031305	Iris	-1.01087	0.145705	882.603	4.04927304917769e-12	7.0771130475764e-10	Downregulated
FBgn0286818	Pdi	-0.586264	0.0845568	5834.52	4.111811589567e-12	7.0771130475764e-10	Downregulated
FBgn0034650	NC2alpha	0.565167	0.0815611	1018.12	4.23509865733547e-12	7.16981374332843e-10	Upregulated
FBgn0039883	RhoGAP100F	-1.04333	0.150791	154.215	4.88053512418267e-12	8.12923971410233e-10	Downregulated
FBgn0037167	CG11425	2.24293	0.331199	192.473	5.75760544015866e-12	9.43790339373309e-10	Upregulated
FBgn0061515	endos	0.529401	0.0774975	5251.24	8.42296545972608e-12	1.33821483542448e-09	Upregulated
FBgn0041605	cpx	-1.11631	0.163954	608.717	9.9000126269864e-12	1.52593179699834e-09	Downregulated
FBgn0051145	CG31145	-0.816633	0.120206	500.73	1.11178416928164e-11	1.68844045826052e-09	Downregulated
FBgn0027950	MBD-like	0.508873	0.075218	636.321	1.33401637380741e-11	1.94033621018438e-09	Upregulated
FBgn0264253	Send2	2.21893	0.321576	51.4843	1.5366631224549e-11	2.17385206377969e-09	Upregulated
FBgn0041186	Slbp	0.555031	0.0824424	1860.3	1.67063500331589e-11	2.33143887557341e-09	Upregulated
FBgn0259111	Ndae1	-0.819432	0.122056	494.028	1.91533346265253e-11	2.60258535115957e-09	Downregulated
FBgn0037707	RnpS1	0.504529	0.0764816	1246.79	4.20654177697034e-11	5.36308110256453e-09	Upregulated
FBgn0035640	mad2	0.556202	0.0843812	758.04	4.35866091213542e-11	5.48925502922225e-09	Upregulated
FBgn0020236	ATPCL	-0.818444	0.124405	5117.81	4.740616363574e-11	5.8983548417625e-09	Downregulated
FBgn0026439	Eaat1	-1.01203	0.154028	735.843	5.01621806605192e-11	6.16696237715693e-09	Downregulated
FBgn0039563	CG4951	0.50728	0.0775399	1153.95	6.07121864184851e-11	7.2066063119965e-09	Upregulated
FBgn0067628	CG33331	0.683302	0.105276	362.178	8.66053893420593e-11	9.93748728594941e-09	Upregulated
FBgn0052284	CG32284	2.16161	0.338322	44.6145	1.12914076770159e-10	1.25383190409186e-08	Upregulated
FBgn0010278	Ssrp	0.582354	0.0904614	3809.72	1.21525771023422e-10	1.33510280570093e-08	Upregulated
FBgn0037262	MED31	0.604454	0.0939665	774.527	1.25841743990666e-10	1.36796598967538e-08	Upregulated
FBgn0263316	Mrp4	-1.01554	0.158462	175.342	1.51447092127526e-10	1.62680136423665e-08	Downregulated
FBgn0028996	onecut	-1.44155	0.222718	50.6183	1.56419272587648e-10	1.648307987768e-08	Downregulated
FBgn0033301	CG12780	1.6788	0.26027	50.163	1.67792026664932e-10	1.73278825936875e-08	Upregulated
FBgn0034317	CG14499	1.0422	0.305045	192.985	1.66592375062314e-10	1.73278825936875e-08	Upregulated
FBgn0010282	TfIIFalpha	0.648402	0.101633	2404.26	1.77608181231175e-10	1.81549953032923e-08	Upregulated
FBgn0028341	Ptpmeg2	0.508779	0.0797697	2537.05	1.79317277131385e-10	1.81549953032923e-08	Upregulated
FBgn0032988	Tif-IA	-0.546807	0.0858451	2071.93	1.89828886555551e-10	1.88496433794151e-08	Downregulated
FBgn0030613	Rab3-GEF	-1.06784	0.167229	90.2865	1.99662690472706e-10	1.96373009953489e-08	Downregulated
FBgn0015576	alpha-Est8	-0.94667	0.148824	339.939	2.04278266778851e-10	1.99017137832565e-08	Downregulated
FBgn0028563	sut1	0.524819	0.0827875	1931.42	2.30920131492948e-10	2.20806684993303e-08	Upregulated
FBgn0263120	Acsl	-0.649388	0.103389	4481.52	3.36269000169508e-10	3.09667226231212e-08	Downregulated
FBgn0052732	Setd3	0.58084	0.0927117	616.27	3.74467494497553e-10	3.39221562778616e-08	Upregulated
FBgn0030615	Cyp4s3	-1.09266	0.174275	231.042	3.90858497907152e-10	3.47965147231652e-08	Downregulated
FBgn0038549	Nnk	0.550383	0.0880488	588.034	4.07659896580521e-10	3.59820833503166e-08	Upregulated
FBgn0005391	Yp2	-1.45651	0.232653	58491.3	4.1270479563487e-10	3.61186646145873e-08	Downregulated
FBgn0033715	CG8490	0.617985	0.0989354	522.314	4.22752336490972e-10	3.66870872180023e-08	Upregulated
FBgn0032727	Bhmt	-1.10488	0.177073	573.324	4.59170347139802e-10	3.95154347909395e-08	Downregulated
FBgn0035251	Vta1	0.512602	0.0823992	837.61	4.94780337555441e-10	4.22280706275623e-08	Upregulated
FBgn0287631	CG46491	-0.879067	0.141447	258.792	5.24414954458149e-10	4.43904363499123e-08	Downregulated
FBgn0260653	serp	-1.20619	0.193481	79.4092	5.4636201088853e-10	4.58721990767955e-08	Downregulated
FBgn0039313	CG11892	-1.7452	0.281983	695.052	5.65514766350783e-10	4.68859794183796e-08	Downregulated
FBgn0031435	Elba2	0.510373	0.0825983	1582.39	6.45885147428381e-10	5.25201253345897e-08	Upregulated
FBgn0039114	Lsd-1	-0.829337	0.134269	1081.5	6.56550804551504e-10	5.29703137390889e-08	Downregulated
FBgn0016797	fz2	-0.825823	0.134351	317.095	8.00371262963288e-10	6.30949162795563e-08	Downregulated
FBgn0266420	Ote	0.511612	0.0832447	1750.11	7.95393885084374e-10	6.30949162795563e-08	Upregulated
FBgn0038767	trem	0.592153	0.0969275	515.455	1.00367302091743e-09	7.85222067198052e-08	Upregulated
FBgn0053080	CG33080	-0.961932	0.157909	507.842	1.12538583671342e-09	8.73824025243567e-08	Downregulated
FBgn0036732	Oatp74D	-0.839186	0.137818	295.539	1.15424678722707e-09	8.88336882891385e-08	Downregulated
FBgn0032863	Cdc23	0.530654	0.0871867	573.559	1.16128090626839e-09	8.88336882891385e-08	Upregulated
FBgn0032666	CG5758	-0.838	0.138069	244.672	1.30843289860043e-09	9.89514435909124e-08	Downregulated
FBgn0033526	Caf1-105	0.540659	0.0892006	1776.14	1.35042334668696e-09	1.01056680443741e-07	Upregulated
FBgn0040477	cid	0.658006	0.10884	721.191	1.48964051367531e-09	1.09882268462321e-07	Upregulated
FBgn0025626	CG4281	0.547373	0.0911365	1815.96	1.9027375135066e-09	1.3935865462399e-07	Upregulated
FBgn0037149	CG14561	0.55118	0.0918368	464.585	1.96588148433783e-09	1.41969636984313e-07	Upregulated
FBgn0022361	Pur-alpha	-0.545396	0.0908701	451.105	1.96150243470915e-09	1.41969636984313e-07	Downregulated
FBgn0011020	Sas-4	0.679741	0.113461	836.586	2.08803745695899e-09	1.49744186236218e-07	Upregulated
FBgn0024998	CG2685	0.521058	0.0870703	792.51	2.17632576282689e-09	1.5499942174285e-07	Upregulated
FBgn0032913	CG9259	-1.62388	0.271934	544.401	2.33791374940696e-09	1.6424241693963e-07	Downregulated
FBgn0035325	CG13806	1.79115	0.297334	40.4387	2.52776517433816e-09	1.76379938887771e-07	Upregulated
FBgn0002563	Lsp1beta	-1.65669	0.280465	1651.08	3.12318512760575e-09	2.16463978609292e-07	Downregulated
FBgn0029958	Pdp	0.5423	0.092043	1309.02	3.82260297530596e-09	2.61430602158838e-07	Upregulated
FBgn0038337	CG6125	-1.59029	0.271349	122.756	4.00621978909939e-09	2.72185735276509e-07	Downregulated
FBgn0038804	CG10877	-0.674237	0.115074	242.852	4.72202544899827e-09	3.16651667609124e-07	Downregulated
FBgn0015577	alpha-Est9	-0.986014	0.168373	238.688	4.96943818353368e-09	3.28970436675335e-07	Downregulated
FBgn0040350	CG3690	-1.29785	0.222222	390.809	5.01881551030329e-09	3.30122979457975e-07	Downregulated
FBgn0030593	CG9512	-0.854646	0.146236	2734.47	5.08585052720115e-09	3.32415053129153e-07	Downregulated
FBgn0265182	CG44247	-0.881978	0.150965	122.097	5.44496354725345e-09	3.5143836595304e-07	Downregulated
FBgn0036461	Zip71B	-1.41068	0.242166	134.327	5.7530107125051e-09	3.66736676716297e-07	Downregulated
FBgn0039730	CG7903	0.649437	0.111485	712.12	5.72672096654858e-09	3.66736676716297e-07	Upregulated
FBgn0004646	ogre	-0.940637	0.162248	739.507	6.8592633074401e-09	4.34574307827816e-07	Downregulated
FBgn0032006	Pvr	-0.924821	0.159742	276.132	7.17838642224969e-09	4.51625259240204e-07	Downregulated
FBgn0037843	CG4511	0.521116	0.0900676	2797.08	7.21585821386982e-09	4.51625259240204e-07	Upregulated
FBgn0263930	dally	-0.875503	0.15149	295.781	7.65069950346887e-09	4.73106429774389e-07	Downregulated
FBgn0036756	Cln3	-1.20847	0.209529	168.506	8.61076156308778e-09	5.18874450939121e-07	Downregulated
FBgn0039151	CG13607	-1.19666	0.207861	812.23	8.64204566297365e-09	5.18874450939121e-07	Downregulated
FBgn0015011	AhcyL2	-1.06022	0.183793	109.344	8.5523199630089e-09	5.18874450939121e-07	Downregulated
FBgn0031424	VGlut	-1.25188	0.21726	69.5701	1.01328883813215e-08	6.04869007594836e-07	Downregulated
FBgn0262004	CG42822	-0.979471	0.170947	138.394	1.04584447896324e-08	6.20714708865137e-07	Downregulated
FBgn0013678	mt:Cyt-b	-0.99253	0.173613	25124.7	1.1002938452023e-08	6.49299116537379e-07	Downregulated
FBgn0010421	TfIIFbeta	0.51396	0.0902265	1168.02	1.22556748462914e-08	7.07063430936602e-07	Upregulated
FBgn0039155	Kal1	-0.949759	0.166311	89.9815	1.25129262789623e-08	7.17894387126908e-07	Downregulated
FBgn0000592	Est-6	-0.992984	0.174491	1775.41	1.27272488112323e-08	7.26156345157991e-07	Downregulated
FBgn0260005	wtrw	-0.800724	0.140959	296.579	1.36092581184243e-08	7.679934895572e-07	Downregulated
FBgn0036663	CG9674	-0.765185	0.134732	1973.11	1.3542014229013e-08	7.679934895572e-07	Downregulated
FBgn0262952	mt:ND4	-1.20339	0.211835	3574.42	1.40537092113399e-08	7.88764429486453e-07	Downregulated
FBgn0052368	lncRNA:CR32368	1.75554	0.306788	92.4982	1.47278559688731e-08	8.17712734357807e-07	Upregulated
FBgn0038766	CG4854	0.633041	0.112183	255.97	1.68313006294479e-08	9.24557668086749e-07	Upregulated
FBgn0037723	SpdS	-1.02315	0.180156	54.8243	1.70789602279993e-08	9.33198001452639e-07	Downregulated
FBgn0052843	Dh31-R	-1.04672	0.185636	106.632	1.77546969192147e-08	9.5996206850644e-07	Downregulated
FBgn0284254	Impbeta11	0.567902	0.100802	655.752	1.77125558105118e-08	9.5996206850644e-07	Upregulated
FBgn0051116	ClC-a	-0.767151	0.136284	335.961	1.82977881910518e-08	9.84173222130168e-07	Downregulated
FBgn0287775	18w	-1.00019	0.177804	286.075	1.93394404780315e-08	1.02419693239298e-06	Downregulated
FBgn0037846	CG6574	-0.700015	0.124914	130.704	2.1974841309634e-08	1.14613225355854e-06	Downregulated
FBgn0034537	DMAP1	0.640143	0.11445	1188.55	2.23319334258109e-08	1.1589039019515e-06	Upregulated
FBgn0050091	CG30091	-1.31124	0.233632	59.1238	2.31140973740877e-08	1.17958077524532e-06	Downregulated
FBgn0036553	CG17027	-1.22399	0.218585	111.958	2.31872661348698e-08	1.17958077524532e-06	Downregulated
FBgn0028743	Dhit	0.587468	0.105152	787.491	2.31718189307652e-08	1.17958077524532e-06	Upregulated
FBgn0031397	CG15385	-0.837237	0.150117	107.403	2.54765821688977e-08	1.28339836125955e-06	Downregulated
FBgn0035978	UGP	-0.5266	0.0946884	3148.35	2.67620883542484e-08	1.34161207006953e-06	Downregulated
FBgn0040091	Ugt317A1	-1.226	0.219169	68.5009	2.77980626087327e-08	1.38014707961722e-06	Downregulated
FBgn0039731	Sas-6	0.664022	0.11956	495.762	2.79698600367145e-08	1.38203227080933e-06	Upregulated
FBgn0033268	Obp44a	-1.3522	0.243101	542.204	2.82500895155239e-08	1.38923178298484e-06	Downregulated
FBgn0034406	Jheh3	-0.594808	0.10724	366.067	2.95498484028046e-08	1.44019961916175e-06	Downregulated
FBgn0035176	mat	-1.58808	0.287939	280.893	3.00373481460093e-08	1.44277067118064e-06	Downregulated
FBgn0015288	RpL22	-0.740053	0.133528	8462.46	3.00214346149303e-08	1.44277067118064e-06	Downregulated
FBgn0030816	CG16700	-0.696899	0.125723	492.121	2.98881630582231e-08	1.44277067118064e-06	Downregulated
FBgn0029905	Nf-YC	0.687518	0.124166	1196.16	3.08029527369697e-08	1.47269487460503e-06	Upregulated
FBgn0037539	CG10435	0.520361	0.094351	975.175	3.48650792870805e-08	1.64407156985242e-06	Upregulated
FBgn0010241	Mdr50	-1.41906	0.25648	57.928	3.63870520041026e-08	1.70108845265206e-06	Downregulated
FBgn0083956	ldd	-0.833359	0.151286	308.505	3.64036552760827e-08	1.70108845265206e-06	Downregulated
FBgn0036821	CG3961	-0.688648	0.125488	552.06	4.07307343132741e-08	1.88621656167346e-06	Downregulated
FBgn0036661	CG9705	0.537786	0.0980535	3329.44	4.14457614175403e-08	1.91076061678098e-06	Upregulated
FBgn0050431	CG30431	-1.05735	0.19287	216.138	4.34694004750415e-08	1.99514888313668e-06	Downregulated
FBgn0287183	l(3)80Fg	-0.55086	0.100725	300.868	4.57206872136871e-08	2.07998914914426e-06	Downregulated
FBgn0051665	wry	-1.03193	0.188636	89.7127	4.94958454185028e-08	2.24185787560034e-06	Downregulated
FBgn0029898	CG14439	-1.22259	0.22401	91.5734	5.07393352185644e-08	2.28814460612277e-06	Downregulated
FBgn0032669	CG15155	-1.26358	0.233021	326.016	5.53567660974998e-08	2.47475897614234e-06	Downregulated
FBgn0004045	Yp1	-1.14897	0.211411	36731.6	5.66657328610122e-08	2.52235785886066e-06	Downregulated
FBgn0261673	nemy	-1.28213	0.237082	225.668	6.40528600771446e-08	2.81478249368797e-06	Downregulated
FBgn0032105	borr	0.60189	0.111304	1641.57	6.38375744701639e-08	2.81478249368797e-06	Upregulated
FBgn0038431	CG10405	1.56913	0.283741	27.2647	6.77239932299923e-08	2.94480272775952e-06	Upregulated
FBgn0028872	CG18095	-1.30386	0.241459	68.2385	7.38819185116347e-08	3.15280401846963e-06	Downregulated
FBgn0032293	Dpy-30L1	0.600418	0.111539	424.062	7.36114006809645e-08	3.15280401846963e-06	Upregulated
FBgn0046222	Wdr33	0.565145	0.105004	1558.49	7.36177109314177e-08	3.15280401846963e-06	Upregulated
FBgn0040104	lectin-24A	-1.862	0.339432	21.2563	7.60914378326919e-08	3.19429381503337e-06	Downregulated
FBgn0032706	Irk3	-1.20442	0.224048	289.346	7.60257342417029e-08	3.19429381503337e-06	Downregulated
FBgn0031702	fusl	-0.929065	0.172625	245.904	7.59157383568066e-08	3.19429381503337e-06	Downregulated
FBgn0035290	dsb	-0.99717	0.185625	169.904	8.13223833408832e-08	3.3592650110452e-06	Downregulated
FBgn0027903	PolD2	0.524502	0.0980264	628.291	8.78704823987088e-08	3.55858224208418e-06	Upregulated
FBgn0022985	qkr58E-2	0.516577	0.0966577	2199.12	9.07635011385496e-08	3.66138545413204e-06	Upregulated
FBgn0031004	CG7992	-0.998413	0.187001	162.394	9.4085780864087e-08	3.7806375835931e-06	Downregulated
FBgn0264745	CR44003	1.24258	0.230886	33.7224	9.95442802097777e-08	3.95385785625781e-06	Upregulated
FBgn0039626	Slu7	0.582024	0.109385	575.146	1.03530853231127e-07	4.09641042650518e-06	Upregulated
FBgn0039312	CG10514	-1.4855	0.279335	629.44	1.05394946980346e-07	4.15425044834364e-06	Downregulated
FBgn0031286	CG3862	0.53453	0.10063	311.301	1.09407368045217e-07	4.27973443107181e-06	Upregulated
FBgn0039915	Gat	-1.17991	0.220969	45.5521	1.1207778156265e-07	4.35123026390032e-06	Downregulated
FBgn0025682	scf	-0.740504	0.139643	519.647	1.15830927190664e-07	4.48009732246436e-06	Downregulated
FBgn0036761	MED19	0.53563	0.101232	2144.08	1.21580884306408e-07	4.6675308261423e-06	Upregulated
FBgn0030706	Lrp4	-1.15023	0.216214	59.7897	1.27061444152224e-07	4.84793095940382e-06	Downregulated
FBgn0051038	CG31038	-0.655475	0.12406	441.949	1.27218871889071e-07	4.84793095940382e-06	Downregulated
FBgn0038717	CG17751	-1.58834	0.307052	168.226	1.31252491012289e-07	4.96081523146676e-06	Downregulated
FBgn0039872	salt	-1.47967	0.281453	533.768	1.31622288507978e-07	4.96081523146676e-06	Downregulated
FBgn0023095	caps	-0.790069	0.149778	378.471	1.33369565659541e-07	4.99024458176116e-06	Downregulated
FBgn0259791	bora	0.619258	0.117477	998.435	1.35282829211033e-07	5.03670520379837e-06	Upregulated
FBgn0004047	Yp3	-1.37415	0.26087	40583.7	1.46835551684151e-07	5.43502058151338e-06	Downregulated
FBgn0037057	CG10512	-0.959131	0.182715	392.426	1.55025051548678e-07	5.69730856705763e-06	Downregulated
FBgn0283437	PPO1	-1.31796	0.251286	148.003	1.67808751204664e-07	6.08056481996689e-06	Downregulated
FBgn0036996	mag	-1.63151	0.338815	589.422	1.69634735926435e-07	6.12523747521782e-06	Downregulated
FBgn0029167	Hml	-1.01686	0.194767	732.886	1.75753234448636e-07	6.32405453711173e-06	Downregulated
FBgn0036967	SCCRO4	0.523931	0.100381	1887.06	1.7943974635764e-07	6.43428562720608e-06	Upregulated
FBgn0039052	CG6733	-1.31946	0.252217	148.723	1.81416968976077e-07	6.48267487410363e-06	Downregulated
FBgn0002939	ninaD	-1.6247	0.315002	48.0779	1.83911320502684e-07	6.54914554079731e-06	Downregulated
FBgn0001084	fy	0.502302	0.0969703	319.283	2.22134429783215e-07	7.82929097737631e-06	Upregulated
FBgn0024250	brk	-1.39504	0.269233	87.9752	2.31717536888365e-07	8.11168475744456e-06	Downregulated
FBgn0036007	path	-0.695518	0.134583	4347.19	2.36584661942215e-07	8.25408717526099e-06	Downregulated
FBgn0023479	teq	-0.63949	0.123907	1622.01	2.45598408898559e-07	8.53971302591051e-06	Downregulated
FBgn0039581	Moca-cyp	0.572346	0.110918	2068.13	2.46929877194469e-07	8.55719745566201e-06	Upregulated
FBgn0267348	LanB2	-1.2191	0.237382	365.249	2.92379110342409e-07	1.00646635750202e-05	Downregulated
FBgn0003435	sm	-0.790187	0.154038	376.783	2.92013873276893e-07	1.00646635750202e-05	Downregulated
FBgn0028572	qtc	-0.61418	0.119955	262.824	3.08969032504446e-07	1.05042211797816e-05	Downregulated
FBgn0259140	Cubn2	-1.35477	0.259439	28.5837	3.29524777848621e-07	1.10846983089339e-05	Downregulated
FBgn0019928	Ser8	-1.58878	0.307562	347.304	3.31767593495443e-07	1.11239088896995e-05	Downregulated
FBgn0030507	CG11164	0.549632	0.107946	950.324	3.55132122726542e-07	1.17546456134519e-05	Upregulated
FBgn0035090	CG2736	-0.848534	0.166632	697.057	3.57414370338802e-07	1.17923904232869e-05	Downregulated
FBgn0033033	scaf	-0.956896	0.187403	71.8752	3.59727737294928e-07	1.17933598191896e-05	Downregulated
FBgn0030196	Psf3	0.507809	0.0997635	319.36	3.59074210851906e-07	1.17933598191896e-05	Upregulated
FBgn0053653	Cadps	-0.798904	0.156965	155.628	3.65994470065111e-07	1.19231069159697e-05	Downregulated
FBgn0003137	Ppn	-0.805735	0.158635	1406	3.77659588364338e-07	1.22259892446348e-05	Downregulated
FBgn0004852	Ac76E	-0.892314	0.175759	167.927	3.84755900758222e-07	1.2339671388603e-05	Downregulated
FBgn0016076	vri	-0.797454	0.158161	1222.36	4.60062984347124e-07	1.45292673986323e-05	Downregulated
FBgn0030943	Nup35	0.57547	0.11426	687.464	4.75581465145561e-07	1.48378543521396e-05	Upregulated
FBgn0259789	zld	0.568673	0.11318	1867.56	5.04349884930071e-07	1.56409046897083e-05	Upregulated
FBgn0053542	upd3	1.52299	0.292127	19.0805	5.14614953682305e-07	1.59114629541232e-05	Upregulated
FBgn0052412	QC	0.599618	0.119641	1553.17	5.38842899398629e-07	1.65122570388417e-05	Upregulated
FBgn0004456	mew	-0.871223	0.173935	264.146	5.57670550009323e-07	1.70386502069416e-05	Downregulated
FBgn0036752	Adgf-A	-0.874366	0.174786	255.59	5.7657982078697e-07	1.75644242161269e-05	Downregulated
FBgn0010352	Ogdh	-0.532856	0.106897	3666.01	6.20526192323292e-07	1.87922990854036e-05	Downregulated
FBgn0267978	ap	-0.866685	0.173775	216.74	6.24180871906703e-07	1.88477072052062e-05	Downregulated
FBgn0036862	Gbs-76A	-1.03836	0.208211	387.474	6.37834898297399e-07	1.91480261474338e-05	Downregulated
FBgn0002719	Men	-0.673409	0.135267	5929.64	6.40859893774786e-07	1.91830728203253e-05	Downregulated
FBgn0030662	Chsy	-1.18523	0.237276	76.4132	6.7303127423475e-07	2.00859379345734e-05	Downregulated
FBgn0053207	pxb	-1.42552	0.277927	18.8158	6.76987320557352e-07	2.00897932741258e-05	Downregulated
FBgn0038597	CG8064	-0.528052	0.106492	559.33	7.14446872204778e-07	2.11406671898531e-05	Downregulated
FBgn0039311	CG10513	-1.33146	0.2676	291.084	7.16670418466159e-07	2.11458726042858e-05	Downregulated
FBgn0034275	CG5002	-0.975343	0.196551	149.748	7.28374771002342e-07	2.14299893451316e-05	Downregulated
FBgn0028886	CG15279	-0.744216	0.15019	294.497	7.30591985152876e-07	2.1434157473505e-05	Downregulated
FBgn0261788	Ank2	-0.749467	0.151685	226.688	7.85781052420747e-07	2.29230534699126e-05	Downregulated
FBgn0034946	CG3065	0.552924	0.112433	915.52	8.75305822934297e-07	2.51091200928958e-05	Upregulated
FBgn0035337	CG15877	0.532845	0.108404	598.996	8.88917985221232e-07	2.54289640813841e-05	Upregulated
FBgn0037818	CG6465	-1.20443	0.24451	128.671	8.91819475642744e-07	2.54414909529354e-05	Downregulated
FBgn0035666	Jon65Aii	-1.64673	0.339452	799.675	1.08127002317246e-06	3.01791230521677e-05	Downregulated
FBgn0032022	CG14275	-0.896769	0.183791	187.521	1.09805623459152e-06	3.04828675662007e-05	Downregulated
FBgn0041096	rols	-0.883293	0.181111	104.512	1.13730605141851e-06	3.13198922479971e-05	Downregulated
FBgn0035539	slow	-0.717976	0.14745	200.504	1.13704440029054e-06	3.13198922479971e-05	Downregulated
FBgn0034724	babos	-0.824966	0.169773	612.259	1.20384085304109e-06	3.29762983802529e-05	Downregulated
FBgn0035149	MED30	0.510198	0.105132	339.731	1.22216570753028e-06	3.33896964594318e-05	Upregulated
FBgn0262475	bru2	-0.758447	0.15631	332.77	1.22742994986066e-06	3.34450371826149e-05	Downregulated
FBgn0050277	Oatp58Da	-1.29861	0.268701	98.8182	1.24609546538825e-06	3.38642838712223e-05	Downregulated
FBgn0031865	Nha1	-0.873562	0.180126	441.336	1.25036948994429e-06	3.38912486158916e-05	Downregulated
FBgn0033782	sug	-0.994204	0.205259	693.564	1.28607734051467e-06	3.46277541265903e-05	Downregulated
FBgn0261800	LanB1	-1.10322	0.227741	545.183	1.30386121472722e-06	3.47991848650244e-05	Downregulated
FBgn0035696	Best2	-0.886154	0.182988	383.646	1.30329658339151e-06	3.47991848650244e-05	Downregulated
FBgn0259163	CG42268	-0.77529	0.160244	311.451	1.31970082883902e-06	3.50348340859141e-05	Downregulated
FBgn0039430	CG5455	-0.547089	0.113139	549.858	1.3264201980028e-06	3.51229266276281e-05	Downregulated
FBgn0037153	olf413	-1.06468	0.218534	38.9328	1.3659381750083e-06	3.58932405427752e-05	Downregulated
FBgn0028540	CG9008	-0.609122	0.126189	352.952	1.39775857539913e-06	3.65434248307515e-05	Downregulated
FBgn0034160	CG5550	1.48859	0.33286	93.3173	1.40552476883621e-06	3.65613458130265e-05	Upregulated
FBgn0031245	CG3625	-0.860807	0.178472	135.576	1.43639407157119e-06	3.71770465591873e-05	Downregulated
FBgn0266668	Exo84	-0.569846	0.11827	364.908	1.45529241458968e-06	3.7572011913669e-05	Downregulated
FBgn0010114	hig	-0.874438	0.181564	160.869	1.49066772779819e-06	3.83893407106532e-05	Downregulated
FBgn0034454	CG15120	-1.01591	0.209424	40.8606	1.49832947832297e-06	3.839515762442e-05	Downregulated
FBgn0260006	drd	-1.54588	0.316923	52.7874	1.51662674149078e-06	3.8767832572711e-05	Downregulated
FBgn0266354	CG45002	-0.995407	0.206854	50.9879	1.70587684911547e-06	4.3072347728155e-05	Downregulated
FBgn0034070	SP2353	-1.04453	0.217954	63.6941	1.77067782643285e-06	4.44909730257226e-05	Downregulated
FBgn0034151	CG15617	-1.27537	0.265761	46.7011	1.81899909373863e-06	4.54432386062505e-05	Downregulated
FBgn0026565	Ass	-1.06056	0.221379	57.386	1.82177793967151e-06	4.54432386062505e-05	Downregulated
FBgn0004666	sim	-1.04925	0.21982	217.6	1.87467707543385e-06	4.65379571105899e-05	Downregulated
FBgn0037619	CG8159	0.535674	0.112505	267.269	1.9311069648015e-06	4.75955647386756e-05	Upregulated
FBgn0035484	CG11594	-0.890106	0.18712	858.196	1.97645698257244e-06	4.83669935047999e-05	Downregulated
FBgn0037238	CG1090	-1.36565	0.287197	38.3435	2.21132556307779e-06	5.39866645151402e-05	Downregulated
FBgn0033246	ACC	-0.784134	0.165726	5392.68	2.2276590476617e-06	5.42571579839679e-05	Downregulated
FBgn0031717	Oscillin	-0.800208	0.16896	173.306	2.25707234504252e-06	5.47582132869836e-05	Downregulated
FBgn0035781	CG8560	-1.62163	0.33989	405.747	2.28083404226838e-06	5.51619980199193e-05	Downregulated
FBgn0035824	CG8281	0.512507	0.108462	249.452	2.31399952747157e-06	5.58333484116797e-05	Upregulated
FBgn0035346	CG1146	0.504319	0.106792	874.741	2.32951944526377e-06	5.60768002592983e-05	Upregulated
FBgn0002526	LanA	-1.23699	0.261514	824.923	2.34424444674622e-06	5.63000288408098e-05	Downregulated
FBgn0034143	CG8303	-1.59795	0.327441	189.019	2.4328713113503e-06	5.80632733883287e-05	Downregulated
FBgn0036659	CG9701	-1.07457	0.227281	58.9662	2.45710748961191e-06	5.84667028691756e-05	Downregulated
FBgn0000427	dec	-1.37968	0.300318	2129.35	2.51583787562974e-06	5.94532213767238e-05	Downregulated
FBgn0037956	CG6959	-0.987619	0.208985	84.9039	2.5079712935152e-06	5.94532213767238e-05	Downregulated
FBgn0001090	bnb	-0.714487	0.151753	467.202	2.51439541163846e-06	5.94532213767238e-05	Downregulated
FBgn0259175	ome	-0.890853	0.189426	222.15	2.57141383853494e-06	6.04897282700463e-05	Downregulated
FBgn0000527	e	-1.23531	0.260991	40.0837	2.63301493290688e-06	6.17980573002941e-05	Downregulated
FBgn0040732	CG16926	-0.933571	0.199126	1994.18	2.74969985474461e-06	6.42446841627774e-05	Downregulated
FBgn0052176	CG32176	0.616391	0.131515	843.411	2.77871003681969e-06	6.47759335219796e-05	Upregulated
FBgn0034903	sona	-1.1284	0.240669	133.794	2.82797484297532e-06	6.54809331914935e-05	Downregulated
FBgn0030839	ENGase	-0.537216	0.114647	179.743	2.82774279567296e-06	6.54809331914935e-05	Downregulated
FBgn0030828	CG5162	-0.906049	0.193964	1170.06	3.00724631080529e-06	6.87075943621377e-05	Downregulated
FBgn0004867	RpS2	-0.817026	0.174891	14861.1	3.04435055527482e-06	6.94017840713533e-05	Downregulated
FBgn0013681	mt:ND3	-1.02253	0.218585	1037.18	3.05370474076751e-06	6.9461693519617e-05	Downregulated
FBgn0032144	CG17633	-1.59677	0.338123	2301.02	3.14435439426533e-06	7.1054152799952e-05	Downregulated
FBgn0037714	CG9396	-1.19399	0.255653	182.745	3.20948680722304e-06	7.2367620651075e-05	Downregulated
FBgn0032036	CG13384	-0.799946	0.171796	617.947	3.25552313211886e-06	7.30864943160684e-05	Downregulated
FBgn0085400	side-V	-0.880558	0.188785	94.0831	3.2631247336655e-06	7.30982410511141e-05	Downregulated
FBgn0266000	CG44774	0.663106	0.142634	1424.75	3.34295148124428e-06	7.45793309091731e-05	Upregulated
FBgn0032524	Hacd2	-0.535451	0.115334	308.36	3.49651584104899e-06	7.74860924689118e-05	Downregulated
FBgn0039927	CG11155	-0.558927	0.120614	193.088	3.59130146097426e-06	7.9209538688854e-05	Downregulated
FBgn0030421	Agpat1	0.620787	0.134385	429.574	3.84964526879928e-06	8.39058152980552e-05	Upregulated
FBgn0035695	CG10226	-1.01922	0.220222	101.339	3.86907531193847e-06	8.4117769992397e-05	Downregulated
FBgn0012042	AttA	1.48892	0.339762	171.802	3.95782315921887e-06	8.586647009507e-05	Upregulated
FBgn0004797	mdy	-0.54656	0.118901	439.835	4.30932668134349e-06	9.17575600788334e-05	Downregulated
FBgn0027617	CG5808	0.501504	0.109186	294.568	4.39796455418361e-06	9.32603284415897e-05	Upregulated
FBgn0036984	CG13248	-1.376	0.291547	16.8746	4.45169417757831e-06	9.38890337960492e-05	Downregulated
FBgn0265669	CG44476	-1.25848	0.269609	35.114	4.4639794319609e-06	9.38890337960492e-05	Downregulated
FBgn0054043	CG34043	-1.15557	0.252445	90.1444	4.45483615073384e-06	9.38890337960492e-05	Downregulated
FBgn0031059	CG14229	0.506581	0.110498	475.539	4.55744943620157e-06	9.52728346713636e-05	Upregulated
FBgn0039325	CG10560	-1.11268	0.242814	229.065	4.62768395274801e-06	9.63509922984449e-05	Downregulated
FBgn0051619	nolo	-0.871993	0.190497	107.466	4.79684838550936e-06	9.92726518580264e-05	Downregulated
FBgn0029922	CG14431	-1.14519	0.246668	25.0807	4.81925238352094e-06	9.95368387292416e-05	Downregulated
FBgn0033081	geminin	0.532415	0.116516	3139.05	4.8892928067238e-06	0.000100581	Upregulated
FBgn0035409	CG14963	-1.41462	0.309818	122.755	4.94160925041784e-06	0.000101364	Downregulated
FBgn0030317	pkm	-0.726757	0.159131	623.878	4.94698755378754e-06	0.000101364	Downregulated
FBgn0010482	hlk	-0.70234	0.153842	562.331	4.97298359191225e-06	0.000101695	Downregulated
FBgn0000055	Adh	-0.704031	0.154315	232.426	5.1012303564914e-06	0.000104111	Downregulated
FBgn0020907	Scp2	-1.16678	0.255701	198.263	5.14856797437997e-06	0.00010487	Downregulated
FBgn0036279	Ncc69	-0.982753	0.215488	338.442	5.16311743389576e-06	0.00010496	Downregulated
FBgn0086367	t	-0.861089	0.188804	121.774	5.17386947753531e-06	0.000104972	Downregulated
FBgn0010342	Map60	0.612464	0.134477	2369.84	5.24467785542178e-06	0.0001062	Upregulated
FBgn0031522	CG3285	-1.20961	0.266639	137.543	5.35719022461376e-06	0.000107634	Downregulated
FBgn0022774	Oat	-0.908555	0.199461	600.719	5.3571589810864e-06	0.000107634	Downregulated
FBgn0034708	Vps35	-0.515206	0.113203	1290.59	5.34276167626095e-06	0.000107634	Downregulated
FBgn0000024	Ace	-0.794807	0.174692	196.252	5.45857658386828e-06	0.000109246	Downregulated
FBgn0000504	dsx	-0.683473	0.150397	183.359	5.52180445489303e-06	0.000110297	Downregulated
FBgn0043364	cbt	-0.645877	0.14216	1415.02	5.53267282979091e-06	0.000110301	Downregulated
FBgn0051663	CG31663	-1.19776	0.264296	219.358	5.60843273513546e-06	0.000111596	Downregulated
FBgn0038143	CG9813	-0.671636	0.147959	311.558	5.65806766002518e-06	0.000112367	Downregulated
FBgn0036772	CG5290	-0.711454	0.156674	288.758	5.68380417439946e-06	0.000112662	Downregulated
FBgn0031872	ihog	0.681828	0.150275	518.011	5.70051891665912e-06	0.000112776	Upregulated
FBgn0013272	Gp150	-0.709864	0.156498	3533.66	5.74292677267809e-06	0.000113182	Downregulated
FBgn0035092	Nplp1	-0.870893	0.192114	130.686	5.92637675831116e-06	0.000116353	Downregulated
FBgn0034580	Cht8	1.15559	0.25653	262.7	6.24873658612386e-06	0.000121527	Upregulated
FBgn0030237	CG15209	-0.841308	0.186112	187.402	6.27936993080056e-06	0.000121893	Downregulated
FBgn0061356	Hao	-0.940881	0.208553	1075.16	6.59629906655431e-06	0.000126617	Downregulated
FBgn0039690	Gnpnat	-0.657702	0.145973	358.408	6.64352430219784e-06	0.000127287	Downregulated
FBgn0035033	CG3548	0.687914	0.152933	1035.43	6.84289185325349e-06	0.000130381	Upregulated
FBgn0030013	GIIIspla2	0.50045	0.111545	736.451	7.22527295035866e-06	0.000136658	Upregulated
FBgn0033987	ckn	-0.768084	0.17132	336.03	7.41182217094152e-06	0.000139167	Downregulated
FBgn0259998	CG17571	-1.40368	0.310736	1401.51	7.4750797802404e-06	0.000140002	Downregulated
FBgn0085313	CG34284	-1.31524	0.29399	119.636	7.51707832092548e-06	0.000140002	Downregulated
FBgn0039560	BOD1	0.650752	0.145281	1075.05	7.48886363792538e-06	0.000140002	Upregulated
FBgn0053120	CG33120	-0.63775	0.142353	218.876	7.53194714377316e-06	0.000140002	Downregulated
FBgn0020912	Ptx1	-0.948741	0.211375	89.3191	7.57215713563438e-06	0.000140391	Downregulated
FBgn0052017	CG32017	-0.973459	0.216853	76.0782	7.59416999547797e-06	0.000140547	Downregulated
FBgn0031064	CG12531	-1.1305	0.250706	45.5848	7.62918841708308e-06	0.000140942	Downregulated
FBgn0013680	mt:ND2	-1.0009	0.223422	319.288	7.86788390623237e-06	0.000144834	Downregulated
FBgn0020506	Amyrel	-1.44722	0.335518	24.9532	7.89427303889617e-06	0.000145061	Downregulated
FBgn0032779	Alp12	-0.691597	0.154813	216.533	7.98003074152005e-06	0.000146117	Downregulated
FBgn0035673	CG6602	-1.21137	0.273095	152.142	8.10141585639341e-06	0.000147815	Downregulated
FBgn0035779	CG8562	-1.48555	0.334127	143.471	8.54954396554269e-06	0.000153876	Downregulated
FBgn0038815	CG5466	0.522023	0.117242	427.182	8.48858777249113e-06	0.000153876	Upregulated
FBgn0026755	Ugt37B1	-1.05416	0.235603	35.0289	8.61795858325513e-06	0.000154242	Downregulated
FBgn0032021	CG7781	-0.764605	0.171935	140.343	8.87031187558147e-06	0.000158388	Downregulated
FBgn0037935	CG6834	-0.74251	0.166918	112.427	8.89729058098898e-06	0.000158418	Downregulated
FBgn0086855	CG17078	0.516336	0.116291	1602.97	8.99141021268475e-06	0.000159543	Upregulated
FBgn0037934	CG6830	-0.987341	0.222737	198.115	9.28433198438066e-06	0.000164039	Downregulated
FBgn0031913	CG5958	-0.787997	0.177806	1269.1	9.41430096540441e-06	0.000165907	Downregulated
FBgn0039733	CG11504	0.661159	0.149577	1106.74	9.85270362488698e-06	0.000171294	Upregulated
FBgn0024234	gbb	-0.604395	0.136729	191.357	1.00216381640593e-05	0.000173939	Downregulated
FBgn0033367	PPO2	-1.09394	0.248459	169.806	1.078760046307e-05	0.000186294	Downregulated
FBgn0067629	CG33332	0.554563	0.126167	411.976	1.10400055246178e-05	0.000189386	Upregulated
FBgn0032797	Hasp	-0.679012	0.154418	239.349	1.10599178108945e-05	0.000189413	Downregulated
FBgn0004242	Syt1	-0.758531	0.172586	291.264	1.1098972541252e-05	0.000189453	Downregulated
FBgn0039204	CG6607	-0.640764	0.145676	259.525	1.11658492423488e-05	0.00019028	Downregulated
FBgn0260745	mfas	-1.14247	0.259728	726.57	1.12129662814547e-05	0.000190768	Downregulated
FBgn0037090	Est-Q	-0.694316	0.158217	179.323	1.15101347687667e-05	0.000195181	Downregulated
FBgn0086265	psd	-1.60442	0.325999	287.917	1.17933538700301e-05	0.000198679	Downregulated
FBgn0029172	Fad2	-1.17078	0.266999	2310.9	1.17765271141923e-05	0.000198679	Downregulated
FBgn0086408	stl	-0.92912	0.211356	78.9272	1.18714832524128e-05	0.000199669	Downregulated
FBgn0041579	AttC	1.41349	0.338468	15.0045	1.1921074718445e-05	0.000199692	Upregulated
FBgn0032430	Trm1	-0.531416	0.121277	263.398	1.19002381695762e-05	0.000199692	Downregulated
FBgn0027570	Nep2	-0.779397	0.178349	270.744	1.26413439295548e-05	0.00021056	Downregulated
FBgn0011336	Stt3B	-0.624758	0.143171	1093.21	1.28457515887858e-05	0.000212934	Downregulated
FBgn0031814	retm	-0.511086	0.117252	931.999	1.30697006476723e-05	0.000215953	Downregulated
FBgn0030594	fiz	-0.945377	0.217438	438.929	1.32960216116742e-05	0.000218992	Downregulated
FBgn0035344	Cyp4d20	-0.825066	0.189388	167.363	1.32852456563227e-05	0.000218992	Downregulated
FBgn0053532	lectin-37Da	1.39728	0.336982	116.146	1.33992660684411e-05	0.000219642	Upregulated
FBgn0038975	Nrx-1	-0.631084	0.144881	191.212	1.33848381813603e-05	0.000219642	Downregulated
FBgn0261053	Cad86C	-1.09858	0.251508	59.6045	1.34300560231889e-05	0.000219797	Downregulated
FBgn0002945	nkd	-0.901126	0.206431	47.6832	1.35301241066655e-05	0.000220736	Downregulated
FBgn0259224	CG42324	-0.797215	0.183571	194.61	1.42110891172553e-05	0.000231479	Downregulated
FBgn0051898	CG31898	0.510158	0.117643	198.812	1.4476901865743e-05	0.000235068	Upregulated
FBgn0040342	CG3706	-1.40415	0.325295	112.409	1.56660821128451e-05	0.000252787	Downregulated
FBgn0035623	mthl2	-0.942648	0.217181	43.537	1.57988721669686e-05	0.000254532	Downregulated
FBgn0265959	rdgC	-0.751451	0.174284	131.499	1.63978393859829e-05	0.000262543	Downregulated
FBgn0026061	Mipp1	-0.639617	0.148432	437.779	1.64345831109859e-05	0.000262724	Downregulated
FBgn0263748	CG43673	-1.32728	0.312362	116.886	1.70209185581467e-05	0.00027052	Downregulated
FBgn0036116	CG7888	-1.23029	0.285977	165.226	1.70269953996017e-05	0.00027052	Downregulated
FBgn0038074	Gnmt	1.28186	0.30285	239.945	1.7946220215948e-05	0.000283535	Upregulated
FBgn0038681	Cyp12a4	-0.809375	0.188728	1076.4	1.79989242272061e-05	0.000283535	Downregulated
FBgn0085484	Pdxk	-0.610508	0.14238	1017.03	1.80830497058239e-05	0.000283805	Downregulated
FBgn0032516	Ing5	0.540307	0.126019	731.782	1.80766510863057e-05	0.000283805	Upregulated
FBgn0039054	Cow	-0.894044	0.208719	180.042	1.83304771568623e-05	0.00028685	Downregulated
FBgn0015270	Orc2	0.524095	0.122417	819.603	1.85807832230246e-05	0.000290293	Upregulated
FBgn0034296	CG10912	1.31006	0.311	1144.1	1.89192644619288e-05	0.000294506	Upregulated
FBgn0025739	pon	0.548098	0.128146	571.568	1.89473490279065e-05	0.000294506	Upregulated
FBgn0033027	TpnC4	-0.984277	0.229459	132.592	1.92120595562489e-05	0.000297456	Downregulated
FBgn0265296	Dscam2	-0.807613	0.188922	97.1935	1.95724318996368e-05	0.000302582	Downregulated
FBgn0004240	DptA	0.726524	0.305959	92.8478	2.01590221444014e-05	0.000310257	Upregulated
FBgn0036549	CG10516	-0.747517	0.175411	460.849	2.03191477505061e-05	0.000312256	Downregulated
FBgn0031800	CG9497	-0.930567	0.218458	137.052	2.07301054540083e-05	0.000317155	Downregulated
FBgn0031813	Acox3	-0.663791	0.156024	764.283	2.09279544077587e-05	0.000318296	Downregulated
FBgn0031638	CG11927	0.519654	0.122159	517.441	2.10328704988871e-05	0.000319421	Upregulated
FBgn0035670	CG10472	-1.35195	0.315686	3772.57	2.17855947496044e-05	0.000327591	Downregulated
FBgn0010051	Itpr	-0.844053	0.198805	565.334	2.17868553381265e-05	0.000327591	Downregulated
FBgn0030884	CG6847	-0.808244	0.190065	88.1332	2.16934688875714e-05	0.000327591	Downregulated
FBgn0013548	l(2)dtl	0.56965	0.134344	1739.44	2.22899489223339e-05	0.000334436	Upregulated
FBgn0003429	slo	-0.619834	0.146225	345.078	2.25194826677395e-05	0.000337042	Downregulated
FBgn0003892	ptc	-0.98257	0.231001	47.1427	2.26464659915616e-05	0.000338452	Downregulated
FBgn0031091	Phf7	0.586165	0.138648	879.443	2.3616974545316e-05	0.000350924	Upregulated
FBgn0028400	Syt4	-0.737493	0.174394	131.119	2.39915995405206e-05	0.000354959	Downregulated
FBgn0037876	CG4820	0.523865	0.124132	263.587	2.4589098226843e-05	0.000361847	Upregulated
FBgn0015777	nrv2	-0.652442	0.154684	353.527	2.47396608576608e-05	0.000363423	Downregulated
FBgn0035610	Lkr	-1.26686	0.292307	15.1969	2.61613013722473e-05	0.000383217	Downregulated
FBgn0023179	amon	-0.843863	0.200397	104.638	2.62051081578385e-05	0.000383315	Downregulated
FBgn0038262	CG14857	-1.223	0.288156	26.2412	2.63428472899442e-05	0.000384784	Downregulated
FBgn0031517	CG15406	-0.950736	0.226581	663.319	2.67675035644812e-05	0.000389419	Downregulated
FBgn0037801	CG3999	-0.608075	0.144817	144.391	2.67732745946798e-05	0.000389419	Downregulated
FBgn0003486	spo	-1.45999	0.338419	35.4354	2.70739726132633e-05	0.000392136	Downregulated
FBgn0260991	Incenp	0.553956	0.132018	2556.16	2.71332805217897e-05	0.000392445	Upregulated
FBgn0010452	trn	-0.737885	0.175799	83.0687	2.80105325380843e-05	0.000403438	Downregulated
FBgn0015372	RabX1	0.538972	0.128689	708.776	2.81469175203129e-05	0.000404691	Upregulated
FBgn0033138	Tsp42Eq	-0.990937	0.236605	160.993	2.8228872970611e-05	0.000404888	Downregulated
FBgn0025697	santa-maria	-0.811705	0.194174	163.752	2.91857043830823e-05	0.000417453	Downregulated
FBgn0035087	CG2765	-0.565551	0.135324	2910.9	2.92678602186374e-05	0.000418049	Downregulated
FBgn0032663	CG15153	1.31424	0.317327	22.7424	2.96203357693301e-05	0.000422499	Upregulated
FBgn0031955	CG14535	-0.996191	0.238318	64.2083	2.96980932390148e-05	0.000423024	Downregulated
FBgn0000567	Eip74EF	-0.851166	0.203819	110.893	3.02961802890388e-05	0.000429765	Downregulated
FBgn0016684	NaPi-T	-1.1297	0.272113	365.368	3.03847881454022e-05	0.00043043	Downregulated
FBgn0043578	PGRP-SB1	1.20669	0.289064	166.8	3.2418131073341e-05	0.000453634	Upregulated
FBgn0034387	Cyp12b2	-0.870153	0.208973	96.0984	3.23765397260488e-05	0.000453634	Downregulated
FBgn0083027	snoRNA:Psi18S-531	-0.904542	0.215776	48.8727	3.24860220798114e-05	0.000453969	Downregulated
FBgn0263414	asRNA:CR43460	0.70653	0.169889	91.2123	3.26128272761172e-05	0.000455125	Upregulated
FBgn0027106	Inx7	-0.871543	0.209714	146.169	3.27509126701457e-05	0.000456435	Downregulated
FBgn0029873	CG3918	0.542993	0.130772	1232.29	3.29378512321634e-05	0.000458422	Upregulated
FBgn0023416	Ac3	-0.980931	0.235995	42.1023	3.39107124238268e-05	0.000471327	Downregulated
FBgn0036587	CG4950	-0.67217	0.162138	153.95	3.4115955642106e-05	0.000473542	Downregulated
FBgn0028523	CG5888	-0.744721	0.179543	80.288	3.47273480679908e-05	0.000480093	Downregulated
FBgn0011288	Snap25	-0.912022	0.220193	118.627	3.52727280481652e-05	0.000486156	Downregulated
FBgn0250757	kumpel	-1.14122	0.277871	868.598	3.55106412797305e-05	0.000488307	Downregulated
FBgn0029896	CG3168	-0.932088	0.225693	3803.83	3.59644960542194e-05	0.000492908	Downregulated
FBgn0023458	Rbcn-3A	-0.829496	0.200865	1247.16	3.62247702721684e-05	0.000494832	Downregulated
FBgn0035770	pst	-0.639129	0.154786	2489.01	3.6411793909172e-05	0.00049673	Downregulated
FBgn0264699	CG43968	-1.22686	0.290846	19.4113	3.6565665747713e-05	0.000497515	Downregulated
FBgn0038839	Ktl	-0.920577	0.222315	50.0129	3.67985441872943e-05	0.000500024	Downregulated
FBgn0033195	CG1360	0.517435	0.125403	406.074	3.69853572539022e-05	0.000501902	Upregulated
FBgn0011722	Tig	-0.815567	0.197976	372.989	3.7448616275185e-05	0.000506857	Downregulated
FBgn0029800	lin-52	0.53032	0.128849	554.983	3.86379551680484e-05	0.00052227	Upregulated
FBgn0039519	Cyp6a18	-1.21069	0.294852	144.537	3.89155737045623e-05	0.000525147	Downregulated
FBgn0041581	AttB	1.0053	0.314831	57.508	3.89525426758662e-05	0.000525147	Upregulated
FBgn0052656	Muc11A	-1.18762	0.290028	2493.97	3.90406787068956e-05	0.000525649	Downregulated
FBgn0034479	CG8654	-0.834208	0.202819	347.34	3.95673788976495e-05	0.000530845	Downregulated
FBgn0031636	CG12194	-0.634004	0.1542	103.45	3.96321907130206e-05	0.000530845	Downregulated
FBgn0033845	mars	0.572548	0.139398	2020.58	3.9961613767486e-05	0.000534033	Upregulated
FBgn0038968	CG12499	-0.631783	0.153956	1604.13	4.07942402818926e-05	0.00054359	Downregulated
FBgn0031306	CG4577	-0.706783	0.172268	261.81	4.10078898846007e-05	0.000544906	Downregulated
FBgn0004893	bowl	-0.684248	0.166884	150.585	4.12916439593484e-05	0.000545503	Downregulated
FBgn0000964	tj	-1.22829	0.297091	460.711	4.21979145204537e-05	0.000555839	Downregulated
FBgn0052024	CG32024	-1.19038	0.291346	57.3814	4.25133779376293e-05	0.000559281	Downregulated
FBgn0036146	nkt	-1.09258	0.264008	26.4763	4.26344283193166e-05	0.00056016	Downregulated
FBgn0038135	CG8773	-1.04285	0.254711	234.476	4.33576423148166e-05	0.000567786	Downregulated
FBgn0015575	alpha-Est7	-0.669384	0.163763	965.458	4.36023321512678e-05	0.000569646	Downregulated
FBgn0027513	ana2	0.656389	0.160589	501.444	4.36322059835807e-05	0.000569646	Upregulated
FBgn0039307	CR13656	-0.953658	0.233554	201.105	4.39455009540975e-05	0.000573012	Downregulated
FBgn0262624	Tmhs	-1.20833	0.292782	143.682	4.51430743519253e-05	0.000586406	Downregulated
FBgn0036544	sff	-0.534247	0.130965	172.963	4.51012305057663e-05	0.000586406	Downregulated
FBgn0265082	Cdep	-0.798905	0.195881	375.98	4.55065669941899e-05	0.000590385	Downregulated
FBgn0259823	CG42404	-1.00779	0.245144	41.2641	4.61616028488521e-05	0.000597382	Downregulated
FBgn0038083	Ugt37A3	-0.871792	0.213931	101.221	4.62591216210569e-05	0.000597895	Downregulated
FBgn0010263	Rbp9	-0.641127	0.157425	787.761	4.64042272273093e-05	0.000599021	Downregulated
FBgn0033048	CG7881	-1.28893	0.315889	57.9813	4.73004906459337e-05	0.000609828	Downregulated
FBgn0033887	St4	-1.52664	0.339415	24.5435	4.77147072219968e-05	0.000614401	Downregulated
FBgn0011589	Elk	-1.08306	0.261887	19.4388	4.79803805539948e-05	0.000616285	Downregulated
FBgn0004510	Ets97D	0.522737	0.128727	732.722	4.89228803897035e-05	0.000627611	Upregulated
FBgn0035343	CG16762	-1.23174	0.303933	139.952	4.98916534242334e-05	0.000638336	Downregulated
FBgn0003515	st	-0.972456	0.24027	150.538	4.99571584359078e-05	0.000638336	Downregulated
FBgn0086357	Sec61alpha	-0.512784	0.1265	3173.59	5.04848029186494e-05	0.000641275	Downregulated
FBgn0000568	Eip75B	-0.622704	0.153641	1215.43	5.05776833030428e-05	0.000641666	Downregulated
FBgn0261089	Sytalpha	-1.0275	0.249883	28.9805	5.24549813614098e-05	0.000660613	Downregulated
FBgn0262870	axo	-0.742923	0.183797	164.299	5.28338864836051e-05	0.000664574	Downregulated
FBgn0266377	Pde8	-0.601568	0.148901	366.58	5.34164475706105e-05	0.000671085	Downregulated
FBgn0036145	CG7607	-0.90216	0.223076	87.8401	5.43565253657766e-05	0.000681238	Downregulated
FBgn0052137	CG32137	-0.50501	0.125227	280.54	5.53195789363466e-05	0.000692467	Downregulated
FBgn0086451	l(2)k09022	-0.714875	0.177378	1308.55	5.59630805313591e-05	0.000697984	Downregulated
FBgn0000723	FER	-0.575552	0.142767	154.69	5.5906908086035e-05	0.000697984	Downregulated
FBgn0085362	Vml	-1.06995	0.264332	575.709	5.61124138716248e-05	0.00069816	Downregulated
FBgn0004859	ci	-0.90922	0.225911	165.665	5.7684490484956e-05	0.000715135	Downregulated
FBgn0038679	CG6040	-1.03218	0.255867	181.469	5.77883484586023e-05	0.000715564	Downregulated
FBgn0032228	CtsL4	-1.31747	0.320297	39.8269	5.87495300627698e-05	0.000724858	Downregulated
FBgn0052432	CG32432	-0.752223	0.186635	56.9841	5.99354180413673e-05	0.000735973	Downregulated
FBgn0045064	bwa	-0.719067	0.179125	185.579	6.05860903726855e-05	0.000742851	Downregulated
FBgn0031414	eys	-0.882654	0.219986	98.0861	6.12802554785313e-05	0.000749812	Downregulated
FBgn0039776	PH4alphaEFB	-1.02075	0.25351	389.614	6.1503922738253e-05	0.000751658	Downregulated
FBgn0038983	CG5326	-1.17024	0.28909	265.283	6.39634522719721e-05	0.000777118	Downregulated
FBgn0035697	CG10163	-0.697535	0.251834	81.8522	6.42196465171916e-05	0.000779314	Downregulated
FBgn0036336	Icmt	0.536194	0.13426	160.124	6.50202500733191e-05	0.00078718	Upregulated
FBgn0005660	Ets21C	1.2493	0.315671	36.0424	6.59738599528262e-05	0.000796856	Upregulated
FBgn0023549	Mct1	-0.568786	0.142661	506.027	6.70606572340382e-05	0.000808093	Downregulated
FBgn0040211	hgo	-0.652832	0.163991	280.509	6.87854521972998e-05	0.000824545	Downregulated
FBgn0033093	CG3270	-0.855963	0.215047	623.111	6.91226237274528e-05	0.000827149	Downregulated
FBgn0033549	mms4	0.500282	0.125786	268.764	6.97605359149873e-05	0.000833816	Upregulated
FBgn0038595	CG7142	0.955711	0.241108	67.1712	6.99701597174992e-05	0.000835355	Upregulated
FBgn0004607	zfh2	-1.17762	0.296959	45.8208	7.03266258961903e-05	0.000836827	Downregulated
FBgn0030065	CG12075	-0.947025	0.237739	123.172	7.04176246565104e-05	0.000836827	Downregulated
FBgn0270928	VAChT	-0.902803	0.226475	60.2648	7.0346896884584e-05	0.000836827	Downregulated
FBgn0012034	AcCoAS	-0.670902	0.169027	5405.81	7.20801892709332e-05	0.000853638	Downregulated
FBgn0250789	alpha-Spec	-0.668666	0.168873	1915.96	7.49305268314377e-05	0.000883806	Downregulated
FBgn0039452	CG14245	-1.16532	0.296199	1077.67	7.60512592752623e-05	0.000894512	Downregulated
FBgn0035557	CG11353	-1.32756	0.32256	18.7797	7.76035732286191e-05	0.00090863	Downregulated
FBgn0085382	CG34353	-1.15722	0.284579	15.448	7.91369578626873e-05	0.000922401	Downregulated
FBgn0085409	smal	-0.887399	0.223734	54.6639	7.90960803278971e-05	0.000922401	Downregulated
FBgn0265052	St3	-0.834636	0.211277	111.418	7.93429644136579e-05	0.00092376	Downregulated
FBgn0020545	kraken	0.507933	0.128736	1617.55	7.96624415806334e-05	0.000925393	Upregulated
FBgn0036951	CG7017	1.29944	0.330062	77.8095	8.07360539777557e-05	0.00093681	Upregulated
FBgn0052506	tbc	-0.758481	0.191894	59.1251	8.1345851591939e-05	0.00094177	Downregulated
FBgn0038718	CG17752	-1.14329	0.293495	343.471	8.15819823091949e-05	0.000943446	Downregulated
FBgn0052000	anne	-0.573048	0.145759	1634.08	8.44332877023609e-05	0.000974237	Downregulated
FBgn0038702	CG3739	-1.36743	0.339794	963.556	8.63251865067986e-05	0.00099318	Downregulated
FBgn0266579	tau	-0.566397	0.144345	243.295	8.7342087742563e-05	0.0010022	Downregulated
FBgn0039709	Cad99C	-1.10707	0.281076	226.67	8.85787206665908e-05	0.00101424	Downregulated
FBgn0037664	CG8420	0.548729	0.139997	403.039	8.8825942757739e-05	0.00101584	Upregulated
FBgn0003979	Vm26Aa	-1.38606	0.320061	4452.69	9.01109811001245e-05	0.00102855	Downregulated
FBgn0004133	blow	-0.61952	0.158047	153.028	9.03768555364821e-05	0.00103016	Downregulated
FBgn0034797	nahoda	-0.812668	0.207657	294.918	9.14965916876237e-05	0.00103948	Downregulated
FBgn0060296	pain	-0.720405	0.183933	139.877	9.18923126130482e-05	0.00104212	Downregulated
FBgn0285896	btl	-0.898516	0.228858	42.8629	9.32201746142493e-05	0.00105327	Downregulated
FBgn0037819	Phyhd1	-0.647373	0.165621	857.577	9.31560344750799e-05	0.00105327	Downregulated
FBgn0051183	CG31183	-0.66889	0.171192	119.268	9.41772983491527e-05	0.00106176	Downregulated
FBgn0030439	CG12716	-0.744711	0.246294	31.4962	9.91234096818487e-05	0.00111025	Downregulated
FBgn0024995	CG2680	-1.00324	0.256921	221.914	9.94226119265775e-05	0.00111119	Downregulated
FBgn0026319	Traf4	-0.747663	0.191801	73.7178	0.000101348	0.00113149	Downregulated
FBgn0039648	CG14515	1.39792	0.32982	6.66454	0.000102221	0.00113876	Upregulated
FBgn0034909	pippin	-0.878746	0.225339	52.158	0.000102217	0.00113876	Downregulated
FBgn0031907	CG5171	-0.853517	0.219737	429.376	0.000104488	0.00116152	Downregulated
FBgn0039777	Jon99Fii	-1.31838	0.338288	898.884	0.000105146	0.00116757	Downregulated
FBgn0023076	Clk	-0.743116	0.191445	99.988	0.000106129	0.00117345	Downregulated
FBgn0031523	CG15408	-1.07097	0.278133	167.398	0.00010728	0.0011849	Downregulated
FBgn0037678	CG16749	-1.1671	0.300558	501.106	0.00010892	0.00120045	Downregulated
FBgn0003388	shd	-1.23905	0.316439	19.0187	0.000115012	0.00126489	Downregulated
FBgn0031772	CG13994	0.518317	0.134422	325.356	0.000115992	0.0012743	Upregulated
FBgn0034588	CG9394	-0.865767	0.224333	360.21	0.000116561	0.00127784	Downregulated
FBgn0261928	CG42795	-1.00945	0.261931	54.7612	0.000117564	0.00128339	Downregulated
FBgn0029147	NtR	-0.762939	0.198129	250.262	0.000119315	0.00129976	Downregulated
FBgn0015033	Cyp4d8	-0.784666	0.20366	118.167	0.00011952	0.00130061	Downregulated
FBgn0000319	Chc	-0.768786	0.200091	3881.84	0.000122167	0.00132802	Downregulated
FBgn0259246	brp	-0.845428	0.220219	134.689	0.000123236	0.00133543	Downregulated
FBgn0036395	CG17361	0.58181	0.151618	419.444	0.000124432	0.00134556	Upregulated
FBgn0053281	CG33281	-1.0683	0.279457	90.6737	0.000125626	0.00135563	Downregulated
FBgn0010434	cora	-0.659013	0.171913	1062.69	0.000125872	0.00135687	Downregulated
FBgn0032382	Mal-B2	0.642844	0.167678	1156.29	0.000126442	0.00136159	Upregulated
FBgn0003091	Pkc53E	-0.57998	0.15134	178.464	0.000128679	0.0013828	Downregulated
FBgn0002926	ndl	-1.41344	0.336552	302.366	0.000129209	0.00138705	Downregulated
FBgn0260780	wisp	0.504272	0.131754	9877.83	0.000129462	0.00138832	Upregulated
FBgn0035076	Ance-5	-0.592034	0.154843	500.84	0.000131939	0.00141153	Downregulated
FBgn0085249	CG34220	-1.18804	0.312643	10539.7	0.000132868	0.00141618	Downregulated
FBgn0013263	Trl	-0.56648	0.148181	143.311	0.000133157	0.00141618	Downregulated
FBgn0037895	bumpel	-1.13871	0.293823	23.6222	0.000137059	0.00144801	Downregulated
FBgn0038719	CG16727	-0.922482	0.242806	188.678	0.000137168	0.00144801	Downregulated
FBgn0000320	eya	-0.779286	0.204	131.751	0.000137001	0.00144801	Downregulated
FBgn0263390	Nha2	-0.542176	0.14222	243.898	0.000137852	0.00145117	Downregulated
FBgn0287184	FASN3	-0.72259	0.189962	2035.82	0.000141016	0.00147695	Downregulated
FBgn0036205	CG14131	-0.607884	0.159762	147.998	0.000143279	0.00149761	Downregulated
FBgn0030756	CG9903	-1.25276	0.329371	29.6548	0.000145741	0.0015218	Downregulated
FBgn0263392	Tet	-0.803417	0.211585	191.513	0.000146899	0.00153235	Downregulated
FBgn0000635	Fas2	-0.545516	0.1437	628.751	0.00014726	0.00153456	Downregulated
FBgn0037562	Nazo	1.27121	0.331246	137.935	0.000150933	0.0015681	Upregulated
FBgn0261963	mid	-0.912797	0.239465	77.3874	0.000153467	0.00159122	Downregulated
FBgn0051102	CG31102	-0.707859	0.187045	134.968	0.000156039	0.00161464	Downregulated
FBgn0041092	tai	-0.658482	0.174193	509.855	0.00015676	0.00162048	Downregulated
FBgn0050035	Tret1-1	-0.547604	0.145123	2874.09	0.00016111	0.00166378	Downregulated
FBgn0053012	CG33012	-1.18433	0.314084	18.4962	0.00016328	0.00167947	Downregulated
FBgn0037736	side-VII	-0.881083	0.232396	30.126	0.000165678	0.00169906	Downregulated
FBgn0032076	Argl	-0.814524	0.216251	1576.96	0.000166883	0.00170803	Downregulated
FBgn0288229	CG3164	-0.958632	0.255187	963.563	0.000167758	0.00171529	Downregulated
FBgn0031081	Nep3	-0.700569	0.185844	66.5004	0.000169621	0.0017309	Downregulated
FBgn0038769	Regnase-1	0.547563	0.14566	315.999	0.000170731	0.00174051	Upregulated
FBgn0031860	Daao2	-0.889315	0.236327	265.854	0.000171181	0.00174338	Downregulated
FBgn0033999	CG8093	-1.20216	0.322486	485.774	0.000173587	0.00176614	Downregulated
FBgn0031914	CG5973	-0.62232	0.165803	634.86	0.000174698	0.0017735	Downregulated
FBgn0003358	Jon99Ci	-1.08724	0.292139	2600.69	0.000177211	0.00179593	Downregulated
FBgn0003507	srp	-0.775289	0.206831	498.26	0.000178224	0.00180443	Downregulated
FBgn0053099	CG33099	-0.700764	0.186963	97.1224	0.000182582	0.00184161	Downregulated
FBgn0004431	LysX	1.23114	0.326514	19.6411	0.000183838	0.00185219	Upregulated
FBgn0027844	CAH1	-0.826306	0.220444	56.6719	0.000184836	0.00186043	Downregulated
FBgn0037773	CG5359	0.521728	0.139568	265.013	0.00018551	0.00186358	Upregulated
FBgn0036952	CG6933	1.30571	0.333865	7.24347	0.000185953	0.00186622	Upregulated
FBgn0013467	igl	-0.692888	0.185595	147.528	0.000188685	0.0018918	Downregulated
FBgn0036454	CG17839	-0.594824	0.159404	409.242	0.000189539	0.00189852	Downregulated
FBgn0267002	unc-104	-0.551921	0.147934	743.725	0.000190928	0.00191057	Downregulated
FBgn0038700	CG3734	-0.952755	0.25564	146.355	0.000193824	0.00193206	Downregulated
FBgn0011591	fng	-0.635369	0.17045	138.254	0.000197049	0.00195478	Downregulated
FBgn0029837	Tsp5D	-1.05191	0.2796	19.4425	0.000198701	0.00196928	Downregulated
FBgn0052686	CG32686	-1.25753	0.339547	13.4689	0.000199713	0.00197551	Downregulated
FBgn0259993	lncRNA:CR42491	-0.747456	0.200598	181.018	0.00019954	0.00197551	Downregulated
FBgn0047000	CG33946	-1.53417	0.332119	4.54263	0.000204117	0.00200946	Downregulated
FBgn0041182	Tep2	-0.621173	0.167543	801.111	0.000208971	0.00205138	Downregulated
FBgn0004396	CrebA	-0.636726	0.171714	386.694	0.000210756	0.00206693	Downregulated
FBgn0030999	Mur18B	-0.990709	0.268599	13478.5	0.000210964	0.00206701	Downregulated
FBgn0036147	Plod	-0.551757	0.148975	779.268	0.000213419	0.0020871	Downregulated
FBgn0263607	l(3)72Dp	-0.515047	0.139108	147.657	0.000213825	0.00208909	Downregulated
FBgn0020257	Ppa	-0.688065	0.185829	90.5098	0.000215377	0.00209632	Downregulated
FBgn0266719	stac	-0.540182	0.145985	452.101	0.000215359	0.00209632	Downregulated
FBgn0262160	CG9932	-0.571162	0.154779	1200.56	0.000223729	0.00217147	Downregulated
FBgn0284408	trol	-0.888313	0.240554	1206.34	0.0002246	0.00217789	Downregulated
FBgn0250908	beat-VII	-0.877633	0.237997	31.1665	0.000233565	0.00225423	Downregulated
FBgn0030373	moon	0.678313	0.1845	144.13	0.000238631	0.00229883	Upregulated
FBgn0040832	CG8012	-0.943692	0.256569	196.404	0.000242564	0.00233366	Downregulated
FBgn0030093	Bap111	0.561868	0.153128	3299.6	0.000242764	0.00233366	Upregulated
FBgn0004198	ct	-0.64353	0.175412	260.733	0.00024337	0.00233576	Downregulated
FBgn0016650	Lgr1	-1.03656	0.283736	36.7662	0.000244703	0.00234638	Downregulated
FBgn0035887	Jon66Cii	1.05221	0.33961	21.127	0.000246787	0.00236416	Upregulated
FBgn0032298	CG6724	-0.520966	0.142131	423.101	0.000248584	0.0023761	Downregulated
FBgn0038720	CG6231	-0.749764	0.204472	173.939	0.00025162	0.00240155	Downregulated
FBgn0037100	CapaR	-1.0604	0.289	28.3081	0.00025261	0.00240877	Downregulated
FBgn0259927	CG42450	-0.714568	0.195306	115.351	0.000256523	0.00243933	Downregulated
FBgn0034394	CG15096	-0.647667	0.17735	1969.94	0.000260648	0.002474	Downregulated
FBgn0042187	CG17234	1.18489	0.335763	13.9091	0.000261866	0.00247873	Upregulated
FBgn0027578	Nepl21	-0.55926	0.153235	407.353	0.000263578	0.00249264	Downregulated
FBgn0032149	CG4036	-0.750652	0.205288	151.586	0.000264895	0.00250281	Downregulated
FBgn0062412	Ctr1B	-1.17402	0.324142	192.346	0.000266262	0.00251113	Downregulated
FBgn0260746	Ect3	-0.783175	0.21422	141.127	0.000270298	0.00254687	Downregulated
FBgn0058470	CG40470	-0.885972	0.242948	30.0114	0.000275417	0.00258802	Downregulated
FBgn0031533	CG2772	-1.15677	0.320673	84.9376	0.000279116	0.00261674	Downregulated
FBgn0033079	Fmo-2	-0.597928	0.1646	558.32	0.00028014	0.00262047	Downregulated
FBgn0032717	CG10600	0.531061	0.146515	1910.5	0.000288998	0.00268631	Upregulated
FBgn0031224	CG11454	0.52774	0.145573	208.975	0.000288954	0.00268631	Upregulated
FBgn0033234	MFS12	-0.61307	0.169034	130.9	0.000289471	0.00268828	Downregulated
FBgn0001114	Glt	-0.614752	0.169704	2500.46	0.000291659	0.00270616	Downregulated
FBgn0041723	rho-5	-0.731842	0.201553	47.3772	0.000295032	0.0027301	Downregulated
FBgn0036278	CrzR	-0.666775	0.184177	97.2694	0.000295988	0.0027365	Downregulated
FBgn0038247	Cad88C	-1.17608	0.334137	19.3003	0.000300061	0.0027692	Downregulated
FBgn0030510	CG12177	-0.516058	0.142741	501.885	0.000302311	0.00278498	Downregulated
FBgn0030929	CG15043	1.19924	0.336473	1323.86	0.000303253	0.00278869	Upregulated
FBgn0038129	TBC1D5	-0.530306	0.146786	429.521	0.000303043	0.00278869	Downregulated
FBgn0288686	betaTub60D	-0.849504	0.234784	605.322	0.00030587	0.00280775	Downregulated
FBgn0051272	CG31272	-0.87206	0.242416	78.552	0.000308156	0.00282622	Downregulated
FBgn0003980	Vm26Ab	-1.32451	0.329439	2280.24	0.000309357	0.00282625	Downregulated
FBgn0039051	CG17109	-1.15957	0.322337	83.2634	0.000308878	0.00282625	Downregulated
FBgn0011834	Ser6	-1.11735	0.308945	77.46	0.000309527	0.00282625	Downregulated
FBgn0051077	CG31077	0.958339	0.26703	351.397	0.000308722	0.00282625	Upregulated
FBgn0024150	Ac78C	-0.862771	0.239131	45.913	0.000309345	0.00282625	Downregulated
FBgn0034723	CG13506	-0.68301	0.189412	362.89	0.000309811	0.00282634	Downregulated
FBgn0033593	Listericin	1.03678	0.285843	43.62	0.000311157	0.00283499	Upregulated
FBgn0039324	CG10553	-0.962098	0.266664	152.213	0.000311965	0.00283597	Downregulated
FBgn0033540	Elp2	-0.784241	0.217364	227.404	0.000316224	0.00287216	Downregulated
FBgn0031756	CG13992	-1.17029	0.320745	147.092	0.000318908	0.00289145	Downregulated
FBgn0262562	CG43102	-0.816436	0.226865	114.449	0.000322595	0.00291975	Downregulated
FBgn0033541	CG12934	1.2727	0.334297	7.92207	0.000330256	0.00298648	Upregulated
FBgn0033289	CG2121	-0.882386	0.245454	45.2233	0.000335447	0.00303076	Downregulated
FBgn0051106	CG31106	-1.00559	0.281898	305.383	0.000338732	0.00305243	Downregulated
FBgn0002924	ncd	0.565884	0.158021	1519.48	0.000341433	0.00307371	Upregulated
FBgn0052647	CG32647	-0.588701	0.164435	523.692	0.000342855	0.00308152	Downregulated
FBgn0037845	CG14694	-0.778887	0.217142	64.4393	0.000344195	0.00308618	Downregulated
FBgn0000565	MsrA	-0.715961	0.199839	720.457	0.00034427	0.00308618	Downregulated
FBgn0037467	Ufl1	-0.538512	0.150546	259.521	0.00034981	0.00312499	Downregulated
FBgn0085407	Pvf3	-0.87292	0.243124	38.997	0.000355674	0.00316641	Downregulated
FBgn0041709	yellow-g	-0.528784	0.246115	527.473	0.000357319	0.00317833	Downregulated
FBgn0050460	CG30460	-0.595637	0.16698	132.104	0.000362068	0.00320951	Downregulated
FBgn0030596	CG12398	-1.27103	0.333222	94.6747	0.000369419	0.00326346	Downregulated
FBgn0259173	corn	-0.646543	0.181604	93.5873	0.000370481	0.00327005	Downregulated
FBgn0261563	wb	-0.715425	0.200656	98.7417	0.000373168	0.00329095	Downregulated
FBgn0015574	alpha-Est6	-1.19001	0.322852	11.5854	0.000375146	0.00329995	Downregulated
FBgn0038768	idc	0.548138	0.1541	867.556	0.000374862	0.00329995	Upregulated
FBgn0264606	Fife	-0.735417	0.206407	80.2278	0.000376852	0.00331213	Downregulated
FBgn0037288	Jhbp3	-0.822378	0.231532	352.278	0.000381394	0.00334068	Downregulated
FBgn0028953	CG14478	0.503028	0.141611	3102.08	0.000381862	0.00334194	Upregulated
FBgn0266431	CG45061	1.1149	0.308675	26.2638	0.000388544	0.00338893	Upregulated
FBgn0039900	Syt7	-0.598674	0.168364	75.8167	0.000390029	0.00339901	Downregulated
FBgn0025680	cry	-0.701307	0.197825	679.743	0.000394512	0.00343229	Downregulated
FBgn0263873	sick	-0.605695	0.170939	218.766	0.000394423	0.00343229	Downregulated
FBgn0266649	lncRNA:CR45156	-1.22611	0.317174	8.33846	0.000394861	0.00343243	Downregulated
FBgn0029814	CG15765	-0.60433	0.170487	104.875	0.000398236	0.00345886	Downregulated
FBgn0030574	sbm	-0.529548	0.149626	236.807	0.000400413	0.00347192	Downregulated
FBgn0037228	CG1092	-0.723909	0.204379	152.009	0.000401707	0.00348023	Downregulated
FBgn0030509	CG11162	-1.09114	0.309964	28.7967	0.000409631	0.00354293	Downregulated
FBgn0039645	CG11898	-1.22704	0.339851	23.8895	0.000415429	0.00358407	Downregulated
FBgn0262867	Ptr	-0.945731	0.265562	25.2305	0.000423011	0.00364644	Downregulated
FBgn0039332	alrm	-0.995825	0.280919	33.6973	0.000424457	0.00365586	Downregulated
FBgn0260499	qvr	-0.748129	0.212453	187.772	0.000430006	0.00370056	Downregulated
FBgn0261575	tobi	-1.00129	0.285535	6566.78	0.000437858	0.00375561	Downregulated
FBgn0015773	NetA	-0.666385	0.189633	100.096	0.000437832	0.00375561	Downregulated
FBgn0034262	swi2	-0.864038	0.246146	51.8514	0.000439875	0.00376979	Downregulated
FBgn0004516	Gad1	-0.59268	0.168664	169.261	0.000444374	0.00380518	Downregulated
FBgn0036750	CG6034	-1.20257	0.331173	9.60124	0.00044831	0.00382936	Downregulated
FBgn0038938	CG7084	-0.873042	0.248993	566.26	0.000447883	0.00382936	Downregulated
FBgn0039024	Nepl15	-0.55852	0.159102	429.436	0.000448282	0.00382936	Downregulated
FBgn0038321	Nagk	-0.647657	0.184478	192.612	0.000449417	0.00383564	Downregulated
FBgn0040349	CG3699	-0.858757	0.244841	1649.54	0.00045386	0.00386399	Downregulated
FBgn0028534	CG7916	-1.17033	0.339851	1453.84	0.00046085	0.0039106	Downregulated
FBgn0001226	Hsp27	0.555356	0.158617	10674.6	0.000463539	0.00392696	Upregulated
FBgn0003357	Jon99Ciii	-1.00963	0.29118	3060.68	0.000465947	0.00394413	Downregulated
FBgn0267728	otk2	0.566456	0.161785	93.2468	0.000466332	0.00394415	Upregulated
FBgn0033376	CG8777	-0.561913	0.160515	203.263	0.000467922	0.00395113	Downregulated
FBgn0036391	CG17364	-0.772065	0.220356	53.1329	0.00047148	0.00397468	Downregulated
FBgn0033789	CG13324	1.14087	0.337471	409.15	0.000473164	0.00398144	Upregulated
FBgn0004197	Ser	-1.11318	0.311086	11.098	0.000473876	0.00398144	Downregulated
FBgn0036203	Muc68D	-0.731794	0.209337	1992.43	0.000473004	0.00398144	Downregulated
FBgn0262476	CG43066	-0.610411	0.174585	318.617	0.000474211	0.00398144	Downregulated
FBgn0003517	sta	-0.558157	0.15969	28615.4	0.000476901	0.00399753	Downregulated
FBgn0265416	Neto	-0.63235	0.180765	64.6407	0.000477702	0.00400099	Downregulated
FBgn0264308	hbt	-0.776161	0.221931	42.5791	0.000478845	0.00400732	Downregulated
FBgn0037553	CG18249	-0.591987	0.169347	129.922	0.000481134	0.00402322	Downregulated
FBgn0032908	CG9270	-1.0417	0.297997	30.4552	0.000482715	0.00403317	Downregulated
FBgn0039178	CG6356	-0.695871	0.199337	79.4124	0.000487233	0.00405862	Downregulated
FBgn0034114	CG4282	0.546199	0.156763	807.731	0.000492843	0.0040979	Upregulated
FBgn0024320	Npc1a	-0.534857	0.153451	549.944	0.000492474	0.0040979	Downregulated
FBgn0034507	CG11192	-1.02646	0.289685	4.15892	0.000494586	0.00410908	Downregulated
FBgn0040253	Ugt35E1	-1.27426	0.339333	10.5544	0.000502101	0.00416817	Downregulated
FBgn0034162	CG6426	-0.8732	0.250325	689.999	0.000502912	0.00416923	Downregulated
FBgn0038391	GATAe	-0.647163	0.185795	137.305	0.000503036	0.00416923	Downregulated
FBgn0034527	CG9945	0.519737	0.1495	824.067	0.000507284	0.00420106	Upregulated
FBgn0024289	Sodh1	-0.891289	0.256233	2304.84	0.000508639	0.00420891	Downregulated
FBgn0051233	CG31233	-1.02398	0.293606	841.765	0.000513222	0.00424182	Downregulated
FBgn0262112	sro	-1.04561	0.293621	35.6595	0.000515574	0.00425267	Downregulated
FBgn0052195	CG32195	-0.615385	0.177244	160.322	0.000516818	0.00425952	Downregulated
FBgn0013675	mt:CoII	-0.765083	0.220048	16275	0.000521394	0.00429039	Downregulated
FBgn0260657	CG42540	-0.641708	0.18502	70.7864	0.000528084	0.00433508	Downregulated
FBgn0051030	VhaAC45RP	-0.720138	0.207524	79.2117	0.00053287	0.00436742	Downregulated
FBgn0041337	Cyp309a2	-0.608363	0.175668	210.548	0.000538332	0.0044052	Downregulated
FBgn0026314	Ugt35B1	-0.901861	0.260898	238.589	0.000543424	0.00444334	Downregulated
FBgn0267435	chp	-0.59199	0.171234	547.43	0.000545209	0.00445052	Downregulated
FBgn0003308	ry	-0.575837	0.166665	320.062	0.000549632	0.00447285	Downregulated
FBgn0287873	zip	-0.625389	0.181165	2846.01	0.000556939	0.00451928	Downregulated
FBgn0035313	CG13810	1.05713	0.305016	22.8148	0.000560798	0.00454581	Upregulated
FBgn0024841	Pcd	0.510621	0.148052	1243.98	0.000563306	0.00456255	Upregulated
FBgn0266916	Cenp-C	0.601189	0.174411	1650.05	0.000564568	0.00456919	Upregulated
FBgn0052221	CG32221	-0.500983	0.145241	153.644	0.000568597	0.0045982	Downregulated
FBgn0267910	lncRNA:CR34335	-0.764845	0.221421	15881.3	0.00057167	0.00461582	Downregulated
FBgn0015609	CadN	-0.638865	0.185393	134.791	0.000571333	0.00461582	Downregulated
FBgn0031653	Jon25Biii	-1.17269	0.335658	7637.12	0.000576143	0.00463744	Downregulated
FBgn0034407	DptB	0.909169	0.319878	88.9943	0.00058742	0.00471717	Upregulated
FBgn0051869	CG31869	-1.17564	0.333719	169.643	0.000596673	0.00477068	Downregulated
FBgn0031530	Pgant2	-0.673994	0.196504	54.4081	0.000603604	0.0048209	Downregulated
FBgn0033483	egr	-0.547301	0.159751	158.05	0.000616948	0.00491228	Downregulated
FBgn0031373	CG15358	-1.00741	0.29388	86.6019	0.00062189	0.00494781	Downregulated
FBgn0025620	CG13360	-0.626448	0.183083	329.942	0.000622446	0.00494842	Downregulated
FBgn0031760	Tsp26A	-0.853167	0.247951	38.0391	0.000625429	0.00496449	Downregulated
FBgn0264502	CG43901	-0.885987	0.2585	41.3971	0.00062915	0.00499019	Downregulated
FBgn0264273	Sema2b	-0.900153	0.260864	32.9643	0.00063157	0.00500171	Downregulated
FBgn0028491	CG2930	-0.661921	0.193774	568.283	0.000631238	0.00500171	Downregulated
FBgn0025878	wrapper	-0.775816	0.226714	38.404	0.000644201	0.00509003	Downregulated
FBgn0040398	CG14629	-0.815484	0.238761	2451.91	0.000649656	0.00512137	Downregulated
FBgn0039585	CG1894	-1.12546	0.316451	10.7343	0.00065968	0.00518851	Downregulated
FBgn0000100	RpLP0	-0.548945	0.161154	19197.3	0.000662389	0.00520516	Downregulated
FBgn0039085	Ugt303B3	-0.873447	0.256611	47.0672	0.000683583	0.005348	Downregulated
FBgn0036485	FucTA	-1.00816	0.29132	20.6773	0.000688297	0.00537673	Downregulated
FBgn0035733	CG8641	-1.10936	0.318096	20.586	0.000689775	0.00538421	Downregulated
FBgn0051547	NKCC	-0.980084	0.289918	229.91	0.000690414	0.00538513	Downregulated
FBgn0030997	CG7990	-0.63434	0.186677	52.7611	0.000702962	0.0054706	Downregulated
FBgn0031694	Cyp4ac2	-0.793575	0.233565	52.6696	0.000704579	0.00547905	Downregulated
FBgn0037782	Npc2d	-1.12101	0.329323	106.697	0.000716591	0.00556828	Downregulated
FBgn0025454	Cyp6g1	-0.563235	0.16651	2680.73	0.000718255	0.00557408	Downregulated
FBgn0032373	Vha100-5	-0.75621	0.22444	166.302	0.000729942	0.005655	Downregulated
FBgn0016075	vkg	-0.713368	0.211244	1666.27	0.000735826	0.00568778	Downregulated
FBgn0034490	CG9864	-0.69697	0.206301	586.876	0.000735762	0.00568778	Downregulated
FBgn0039928	Cals	-0.502145	0.148922	1168.17	0.000746756	0.00575504	Downregulated
FBgn0050104	NT5E-2	-0.773291	0.229919	389.822	0.000771296	0.00592206	Downregulated
FBgn0261797	Dhc64C	-0.787634	0.234375	1847.18	0.000773105	0.00593154	Downregulated
FBgn0038846	CG5697	-0.960918	0.284363	135.607	0.000776313	0.00595173	Downregulated
FBgn0030195	CG2898	-1.12852	0.338959	7.676	0.000779772	0.00597381	Downregulated
FBgn0035941	CG13313	-0.864567	0.256321	68.3804	0.000784556	0.00600601	Downregulated
FBgn0003356	Jon99Cii	-0.990568	0.297507	3338.33	0.000785963	0.00601232	Downregulated
FBgn0002413	dco	0.546556	0.16285	5816.82	0.000788381	0.00602636	Upregulated
FBgn0264272	mwh	0.977848	0.291697	68.7938	0.000799148	0.00609512	Upregulated
FBgn0002593	RpLP1	-0.711034	0.211655	17242.9	0.000798951	0.00609512	Downregulated
FBgn0052557	Mco4	0.885366	0.264196	123.759	0.00080137	0.00610757	Upregulated
FBgn0013673	mt:ATPase8	-1.01928	0.296298	14.0598	0.000808357	0.0061472	Downregulated
FBgn0024315	Picot	-0.50015	0.14932	1077.63	0.00081143	0.00616494	Downregulated
FBgn0038354	CG5404	-1.03952	0.308413	19.5408	0.000818974	0.00620376	Downregulated
FBgn0015396	jumu	0.537225	0.160588	2142.73	0.000819399	0.00620376	Upregulated
FBgn0013342	nSyb	-0.548384	0.163888	530.116	0.000820104	0.00620455	Downregulated
FBgn0014865	Mtk	1.1068	0.332236	168.092	0.000823607	0.0062265	Upregulated
FBgn0039629	CG11842	0.921464	0.275711	118.043	0.000830059	0.0062661	Upregulated
FBgn0011230	poe	-0.73929	0.22171	2690.46	0.000852964	0.00641089	Downregulated
FBgn0031417	CG3597	-0.695361	0.208466	942.985	0.000855162	0.00642273	Downregulated
FBgn0036715	Cad74A	-1.04453	0.336471	126.478	0.000861233	0.00645332	Downregulated
FBgn0003891	tud	-0.562614	0.168846	3411.6	0.000861734	0.00645332	Downregulated
FBgn0028920	CG8997	-1.10565	0.339556	2317.4	0.000864161	0.00646351	Downregulated
FBgn0041711	yellow-e	-1.0784	0.322865	16.3775	0.000864347	0.00646351	Downregulated
FBgn0085447	sif	-1.04545	0.312743	22.4254	0.000867797	0.00648461	Downregulated
FBgn0036975	CG5618	-0.618989	0.186104	299.032	0.000882386	0.0065604	Downregulated
FBgn0034704	Fbxo42	0.584588	0.175821	268.289	0.000885439	0.00657836	Upregulated
FBgn0034602	Lapsyn	-0.603816	0.181634	139.425	0.000891836	0.00661163	Downregulated
FBgn0014343	mirr	-0.578817	0.173779	94.6496	0.000896428	0.00663138	Downregulated
FBgn0050049	CG30049	-1.06177	0.325272	25.0242	0.000897739	0.00663633	Downregulated
FBgn0262686	CG43156	-1.05593	0.30901	23.7936	0.000905469	0.00668868	Downregulated
FBgn0038076	Cyp313a4	-0.724295	0.21841	35.9026	0.00092729	0.0068352	Downregulated
FBgn0287185	nvd	-1.02719	0.303915	20.2109	0.000933169	0.00687363	Downregulated
FBgn0050419	CG30419	-1.10752	0.329063	8.935	0.000940798	0.00691996	Downregulated
FBgn0267486	Ptp36E	-0.726539	0.219176	67.1333	0.000941692	0.0069216	Downregulated
FBgn0260866	dnr1	-0.629726	0.190656	322.199	0.00095283	0.00699351	Downregulated
FBgn0265991	Zasp52	-0.586501	0.177581	1321.98	0.00095477	0.0069978	Downregulated
FBgn0034716	Oatp58Dc	-0.835795	0.253501	313.608	0.000959567	0.007023	Downregulated
FBgn0035162	Sf3b3	-0.982005	0.298591	725.639	0.000965072	0.0070483	Downregulated
FBgn0265262	Vha68-1	-0.522208	0.158197	260.587	0.000964822	0.0070483	Downregulated
FBgn0053143	CG33143	-0.635211	0.19232	73.9612	0.000968736	0.00706507	Downregulated
FBgn0000153	b	-0.779326	0.236511	130.727	0.000984019	0.00716136	Downregulated
FBgn0030723	dpr18	-0.884152	0.264988	20.8725	0.000990893	0.00720123	Downregulated
FBgn0015553	tos	0.505003	0.153392	1500.54	0.000991693	0.00720198	Upregulated
FBgn0027590	GstE12	-0.604356	0.183517	1750.43	0.000997104	0.00722096	Downregulated
FBgn0031514	OtopLb	-0.852935	0.259754	82.8125	0.000998346	0.00722267	Downregulated
FBgn0004003	wbl	-1.1418	0.339647	15.3889	0.00101837	0.00735233	Downregulated
FBgn0034229	CtsK2	-0.680575	0.207055	742.522	0.0010188	0.00735233	Downregulated
FBgn0010019	Cyp4g1	-0.650391	0.19794	53065.5	0.00102116	0.00736415	Downregulated
FBgn0037396	CtsL3	-1.06583	0.339563	18.7205	0.00104377	0.00751152	Downregulated
FBgn0085390	Dgk	-0.697204	0.212508	58.4829	0.0010499	0.00755032	Downregulated
FBgn0035495	CG14989	-0.645603	0.196993	333.035	0.00105078	0.00755143	Downregulated
FBgn0038398	sxe2	-0.881211	0.269331	43.3235	0.00105451	0.00756768	Downregulated
FBgn0024944	Oamb	-0.780167	0.237429	140.363	0.00105796	0.00758722	Downregulated
FBgn0033188	Drat	-0.787352	0.240266	1184.89	0.00106343	0.00762114	Downregulated
FBgn0033194	Vps13	-0.83044	0.25404	592.675	0.00107079	0.00765045	Downregulated
FBgn0011582	Dop1R1	-0.935389	0.281596	16.2813	0.00107315	0.00765363	Downregulated
FBgn0031010	CG8028	-0.952398	0.2957	120.172	0.00107626	0.0076705	Downregulated
FBgn0050361	mtt	-0.860665	0.261215	19.6165	0.00107962	0.00768913	Downregulated
FBgn0040367	CG11382	-1.008	0.302963	40.6807	0.00108688	0.00771424	Downregulated
FBgn0013672	mt:ATPase6	-0.773209	0.236097	13883.3	0.00108885	0.00772293	Downregulated
FBgn0033830	CG10814	0.852746	0.333459	32.1651	0.00110139	0.00779582	Upregulated
FBgn0024913	Actbeta	-0.741903	0.227276	87.0681	0.00111037	0.00783787	Downregulated
FBgn0036787	CG4306	-0.764428	0.233877	87.2396	0.00112532	0.00792712	Downregulated
FBgn0052702	Cubn	-0.702946	0.215531	178.672	0.00113028	0.00795121	Downregulated
FBgn0038130	CG8630	-0.758844	0.233598	54.2525	0.00114751	0.00805053	Downregulated
FBgn0015034	Cyp4e1	-0.790819	0.243338	54.9286	0.00114925	0.00805176	Downregulated
FBgn0264907	CG44098	-1.02971	0.316708	52.8174	0.00115834	0.00810443	Downregulated
FBgn0033652	ths	-0.772754	0.237231	65.5689	0.00116005	0.00811096	Downregulated
FBgn0032266	CG18302	-0.936126	0.28685	25.9122	0.00116902	0.00815154	Downregulated
FBgn0051760	CG31760	-0.966491	0.295975	20.8983	0.00117322	0.00817536	Downregulated
FBgn0036168	CG7512	-1.11441	0.329269	9.66167	0.00119913	0.00832753	Downregulated
FBgn0003312	sad	-1.0575	0.317617	28.4501	0.00120294	0.00834304	Downregulated
FBgn0032840	sNPF	-0.750376	0.231228	45.7478	0.00121184	0.00838785	Downregulated
FBgn0063499	GstE10	-0.95898	0.297232	74.2629	0.00123701	0.00853344	Downregulated
FBgn0032506	CG9395	-0.856515	0.263727	25.8144	0.00125749	0.00865163	Downregulated
FBgn0035574	RhoGEF64C	-1.00675	0.309497	80.9517	0.00125873	0.00865437	Downregulated
FBgn0028533	CG7953	-1.05304	0.339346	995.855	0.00127048	0.008712	Downregulated
FBgn0259164	CG42269	-1.04517	0.324335	21.9124	0.00127007	0.008712	Downregulated
FBgn0030904	upd2	1.23158	0.338484	4.13848	0.00127225	0.00871836	Upregulated
FBgn0039023	Nepl14	-0.645161	0.200193	139.377	0.00127688	0.00873847	Downregulated
FBgn0028496	CG30116	-0.628232	0.19516	83.9029	0.00128154	0.00876452	Downregulated
FBgn0035780	CG18417	-0.925786	0.287246	37.2791	0.00129349	0.008818	Downregulated
FBgn0039688	Kul	-0.682632	0.212163	120.331	0.00129264	0.008818	Downregulated
FBgn0053554	Nipped-A	-0.668638	0.207854	1698.07	0.0012917	0.008818	Downregulated
FBgn0035146	CG13893	-0.919338	0.284121	25.5067	0.00130079	0.00886096	Downregulated
FBgn0087007	bbg	-0.548785	0.170672	589.325	0.00130464	0.00888134	Downregulated
FBgn0033439	CG1773	-0.949465	0.292171	16.8016	0.00131138	0.0089096	Downregulated
FBgn0032685	CG10211	-0.941049	0.291554	19.7751	0.00131118	0.0089096	Downregulated
FBgn0052085	CG32085	-0.940291	0.290396	24.1317	0.00132431	0.00897388	Downregulated
FBgn0259821	CG42402	-0.638051	0.198763	110.119	0.00132276	0.00897388	Downregulated
FBgn0039844	CG1607	-0.58059	0.180868	165.234	0.00132584	0.00897836	Downregulated
FBgn0023023	CRMP	-0.520183	0.162126	200.718	0.00133543	0.00903732	Downregulated
FBgn0052681	CG32681	-1.03122	0.325124	34.7942	0.00134085	0.0090562	Downregulated
FBgn0020762	Atet	-0.55772	0.173812	374.773	0.00134015	0.0090562	Downregulated
FBgn0003983	Vm34Ca	-1.16357	0.312765	2755.46	0.00136042	0.00916442	Downregulated
FBgn0034885	Eglp4	-0.851104	0.264942	641.858	0.00136222	0.0091706	Downregulated
FBgn0051636	CG31636	-1.08117	0.330003	20.4839	0.00137606	0.00924573	Downregulated
FBgn0039594	snu	-0.603269	0.188579	254.249	0.00137607	0.00924573	Downregulated
FBgn0250788	beta-Spec	-0.61929	0.193667	1606.8	0.00137867	0.00925719	Downregulated
FBgn0052279	Drsl2	0.999729	0.330052	97.0479	0.00138515	0.00928858	Upregulated
FBgn0030968	CG7322	-0.715366	0.22369	900.949	0.00139589	0.00934845	Downregulated
FBgn0039611	Nepl18	-0.516237	0.161566	387.967	0.00139853	0.00936007	Downregulated
FBgn0029966	Ir7c	-1.11128	0.29295	36.3816	0.00141982	0.00949027	Downregulated
FBgn0010399	Nmdar1	-0.89377	0.278753	20.5688	0.00143525	0.00958723	Downregulated
FBgn0051901	Mur29B	0.888097	0.280765	292.606	0.00145393	0.00969945	Upregulated
FBgn0085434	NaCP60E	-0.652189	0.204838	281.123	0.00145742	0.00970807	Downregulated
FBgn0003189	r	-0.608974	0.191226	1620.8	0.0014582	0.00970807	Downregulated
FBgn0263336	lncRNA:CR43417	-0.596991	0.187431	204.329	0.00145916	0.00970807	Downregulated
FBgn0052452	CG32452	0.546088	0.171621	876.574	0.0014568	0.00970807	Upregulated
FBgn0032402	PLCXD	-0.507006	0.159191	100.778	0.00147281	0.00976862	Downregulated
FBgn0037683	CG18473	-0.682186	0.214684	153.878	0.00147773	0.00979495	Downregulated
FBgn0033698	CG8858	-0.689222	0.216701	504.408	0.00147905	0.0097974	Downregulated
FBgn0027111	miple1	-0.594178	0.18683	113.886	0.00148605	0.00983113	Downregulated
FBgn0285952	eEF5	-0.560977	0.176582	16916.3	0.00149805	0.00990419	Downregulated
FBgn0032785	CG10026	-0.766677	0.240898	70.4656	0.00150685	0.009956	Downregulated
FBgn0030304	Cyp4g15	-0.573903	0.181032	138.861	0.00153446	0.010119	Downregulated
FBgn0035538	DopEcR	-0.62886	0.198652	112.911	0.00155	0.0102149	Downregulated
FBgn0031515	CG9664	-0.789126	0.24898	43.5072	0.00155523	0.0102364	Downregulated
FBgn0266450	Kr-h1	-1.03253	0.330069	69.1347	0.00158131	0.0103851	Downregulated
FBgn0030331	CG15221	-0.903893	0.285083	58.5612	0.00158892	0.0104183	Downregulated
FBgn0031689	Cyp28d1	-0.662962	0.209969	1467.34	0.00159694	0.0104576	Downregulated
FBgn0039530	Tusp	-0.903112	0.283162	46.8051	0.00162259	0.0105853	Downregulated
FBgn0025837	CG17636	-0.748494	0.237916	102.762	0.00163572	0.0106642	Downregulated
FBgn0038214	CG9616	-0.907729	0.285157	23.3815	0.00164669	0.0107197	Downregulated
FBgn0261090	Sytbeta	-0.859154	0.271816	20.4445	0.00164686	0.0107197	Downregulated
FBgn0034085	Ptp52F	-0.762835	0.242854	120.353	0.00165018	0.0107314	Downregulated
FBgn0260793	2mit	-0.761668	0.241125	36.4292	0.00165879	0.0107738	Downregulated
FBgn0024997	CG2681	-0.735647	0.233584	162.738	0.0016677	0.0108181	Downregulated
FBgn0038878	CG3301	-0.598478	0.190388	227.905	0.00167122	0.0108273	Downregulated
FBgn0038183	CG9286	-0.556641	0.176929	369.951	0.00167347	0.010835	Downregulated
FBgn0263354	CG42784	-1.06763	0.335626	7.9901	0.00167858	0.0108561	Downregulated
FBgn0035587	Gdap1	-0.648895	0.206355	46.7357	0.00167883	0.0108561	Downregulated
FBgn0243514	eater	-0.779661	0.247401	39.7279	0.00168554	0.0108927	Downregulated
FBgn0039678	Obp99a	-0.936129	0.295693	2324.08	0.00169676	0.0109584	Downregulated
FBgn0029950	rumpel	-1.01722	0.31602	10.7449	0.00171733	0.0110843	Downregulated
FBgn0053306	CG33306	-1.02644	0.327509	257.92	0.00173699	0.0111972	Downregulated
FBgn0039483	CG14259	-0.813708	0.259404	101.408	0.00173938	0.0112056	Downregulated
FBgn0286071	AdamTS-A	-0.76087	0.2427	194.406	0.00174083	0.011208	Downregulated
FBgn0038845	Alp5	-0.850951	0.271383	325.772	0.00174803	0.0112386	Downregulated
FBgn0003890	betaTub97EF	-0.517844	0.165633	468.742	0.00177315	0.0113664	Downregulated
FBgn0053282	CG33282	-0.993846	0.31977	31.2955	0.00178369	0.0114198	Downregulated
FBgn0034485	CG11099	-0.811099	0.258981	27.5826	0.0017832	0.0114198	Downregulated
FBgn0015400	kek2	-0.856974	0.272971	23.671	0.001794	0.0114574	Downregulated
FBgn0032770	CG13086	-0.794064	0.253937	155.024	0.00181374	0.0115478	Downregulated
FBgn0086604	side-VIII	-0.670062	0.214986	59.2497	0.00183506	0.0116687	Downregulated
FBgn0260004	Snmp1	-0.588368	0.189102	73.7751	0.00183712	0.0116687	Downregulated
FBgn0031078	Nup205	-0.62525	0.200882	1415.17	0.0018602	0.0117999	Downregulated
FBgn0033926	Arc1	0.776063	0.248953	9031.59	0.00186254	0.0118075	Upregulated
FBgn0010395	Itgbn	-0.56953	0.183398	99.2204	0.00188554	0.011946	Downregulated
FBgn0036213	RpL10Ab	-0.550058	0.176989	15171.2	0.00189971	0.0120136	Downregulated
FBgn0262508	CG43078	-0.570886	0.184026	694.312	0.00191604	0.0121095	Downregulated
FBgn0032048	Dh31	-0.698746	0.224384	51.8385	0.0019228	0.0121226	Downregulated
FBgn0261608	RpL37A	-0.683018	0.21978	10041.3	0.00192183	0.0121226	Downregulated
FBgn0026432	Grip163	-0.5566	0.179447	301.657	0.00192948	0.0121499	Downregulated
FBgn0037763	CG16904	-0.723153	0.233448	936.894	0.00195222	0.0122706	Downregulated
FBgn0031461	daw	-0.558078	0.180198	284.375	0.001966	0.0123347	Downregulated
FBgn0028863	stol	-0.675804	0.218076	70.9819	0.00197191	0.0123627	Downregulated
FBgn0052057	dpr10	-0.907313	0.29023	13.8574	0.00203407	0.0126924	Downregulated
FBgn0266418	wake	-0.633682	0.20548	162.563	0.00204988	0.0127679	Downregulated
FBgn0037684	Srr	-0.835418	0.270385	349.572	0.00206402	0.0128482	Downregulated
FBgn0263132	Cht6	-0.850711	0.274019	32.9543	0.00208554	0.0129587	Downregulated
FBgn0032693	Cyp310a1	-1.0709	0.335789	8.97443	0.00209377	0.0130008	Downregulated
FBgn0259236	comm3	-0.762556	0.247723	88.924	0.00209483	0.0130008	Downregulated
FBgn0038912	CG6656	-0.524961	0.170646	124.537	0.00210071	0.0130216	Downregulated
FBgn0029765	CG16756	-0.897826	0.290757	266.779	0.00210548	0.0130359	Downregulated
FBgn0036935	CG14186	-0.551551	0.17948	125.359	0.0021141	0.0130756	Downregulated
FBgn0035132	mthl10	-0.558571	0.181722	200.583	0.0021189	0.0130951	Downregulated
FBgn0000063	Mps1	0.5717	0.186276	594.742	0.00213926	0.0132051	Upregulated
FBgn0010041	GstD5	1.00837	0.322535	8.64375	0.0021493	0.0132475	Upregulated
FBgn0041156	exex	-0.885341	0.287317	49.7774	0.00215117	0.0132475	Downregulated
FBgn0000299	Col4a1	-0.597409	0.194689	2825.08	0.00215477	0.0132533	Downregulated
FBgn0263072	CG43347	-0.653578	0.212904	47.2891	0.0021623	0.0132917	Downregulated
FBgn0259918	inaF-B	-1.01596	0.339398	12.0502	0.00216461	0.013298	Downregulated
FBgn0013679	mt:ND1	-0.77854	0.252883	4796.26	0.00216795	0.0133106	Downregulated
FBgn0031097	obst-A	-0.866585	0.283463	19.648	0.00223395	0.013659	Downregulated
FBgn0040942	CG12643	-0.588774	0.192692	118.248	0.00223668	0.0136676	Downregulated
FBgn0004575	Syn	-0.693858	0.227331	141.623	0.00225902	0.0137939	Downregulated
FBgn0031389	CG4259	-0.766115	0.250279	96.7075	0.00227162	0.0138374	Downregulated
FBgn0040505	Alk	-0.53382	0.174816	118.387	0.00227251	0.0138374	Downregulated
FBgn0038610	CG7675	-0.952773	0.306709	210.787	0.00229482	0.0139486	Downregulated
FBgn0039244	CG11069	-0.93114	0.300112	30.5972	0.00230753	0.0140176	Downregulated
FBgn0032219	CG4995	-0.822724	0.26873	46.311	0.00231569	0.0140506	Downregulated
FBgn0261503	lncRNA:CR42651	-1.04248	0.337266	6.31239	0.00234666	0.0142135	Downregulated
FBgn0085353	CG34324	-0.837833	0.274912	3284.23	0.00235225	0.014239	Downregulated
FBgn0030077	CG15365	-0.638596	0.210158	54.1696	0.00235455	0.0142445	Downregulated
FBgn0034647	pirk	0.929653	0.31941	125.548	0.0023696	0.0143188	Upregulated
FBgn0031220	CG4822	-0.589403	0.193922	209.643	0.00236876	0.0143188	Downregulated
FBgn0261859	CG42788	-0.573912	0.188874	730.992	0.00237297	0.0143308	Downregulated
FBgn0283503	Neurl4	-0.654491	0.21515	230.7	0.00237586	0.0143315	Downregulated
FBgn0036759	CG5577	-0.574094	0.188866	311.506	0.00237485	0.0143315	Downregulated
FBgn0034436	CG11961	-0.553585	0.18227	322.32	0.00238808	0.0143716	Downregulated
FBgn0032433	Oatp33Ea	-0.79431	0.262205	121.741	0.00240685	0.0144599	Downregulated
FBgn0034883	Eglp2	-0.863761	0.28512	153.918	0.00241232	0.0144837	Downregulated
FBgn0036242	CG6793	-1.1127	0.333003	4.61526	0.00244992	0.0146839	Downregulated
FBgn0037386	CG1208	-0.93565	0.310713	184.893	0.00245775	0.0147137	Downregulated
FBgn0038701	CG18493	-0.999559	0.326597	333.784	0.00247618	0.0148155	Downregulated
FBgn0031735	CG11029	0.992922	0.332829	28.5702	0.00253014	0.0150772	Upregulated
FBgn0031571	bark	-0.704509	0.233706	149.058	0.0025365	0.0151064	Downregulated
FBgn0038003	CG3916	-1.10577	0.3283	4.43993	0.00254174	0.0151289	Downregulated
FBgn0031906	CG5160	-0.805785	0.265361	34.0096	0.00254408	0.015134	Downregulated
FBgn0053468	CG33468	0.978314	0.319586	10.9477	0.00254615	0.0151376	Upregulated
FBgn0033387	CG8008	-0.532904	0.176548	86.6499	0.00257024	0.0152633	Downregulated
FBgn0015524	otp	-0.999666	0.321082	9.20751	0.00257994	0.0153033	Downregulated
FBgn0033742	Nepl10	-0.62986	0.209089	105.6	0.00258165	0.0153046	Downregulated
FBgn0036560	CG5895	-0.667285	0.221648	86.1758	0.00260702	0.0154373	Downregulated
FBgn0034381	List	-0.599646	0.199573	80.9083	0.00266415	0.0156984	Downregulated
FBgn0039787	CG9702	-0.783293	0.261149	140.019	0.00267811	0.0157678	Downregulated
FBgn0259150	OtopLc	-0.730614	0.243137	26.9742	0.00271441	0.0159452	Downregulated
FBgn0044046	Ilp7	-1.07093	0.336112	7.66003	0.00272384	0.0159824	Downregulated
FBgn0003495	spz	0.54792	0.182917	1371.59	0.0027278	0.0159966	Upregulated
FBgn0011603	ine	-0.523	0.174708	178.054	0.00276202	0.0161514	Downregulated
FBgn0036262	Miox	-0.642481	0.214701	7630.31	0.00278192	0.0162586	Downregulated
FBgn0034553	CG9993	-1.00347	0.337231	93.1969	0.00279483	0.0163248	Downregulated
FBgn0032801	CG10165	-0.500115	0.167282	208.275	0.0028005	0.0163486	Downregulated
FBgn0265346	lncRNA:CR44300	1.11545	0.337754	3.50359	0.00281469	0.0164037	Upregulated
FBgn0034249	RhoGAP54D	0.551886	0.184775	648.066	0.00281397	0.0164037	Upregulated
FBgn0039064	CG4467	-0.567542	0.189945	105.123	0.0028215	0.0164341	Downregulated
FBgn0032889	CG9331	-0.549486	0.184089	1743.31	0.00283771	0.0164913	Downregulated
FBgn0031547	Sr-CIV	-0.835747	0.280609	23.3482	0.00286972	0.0166399	Downregulated
FBgn0053296	CG33296	-0.905765	0.301103	15.8065	0.00287428	0.0166569	Downregulated
FBgn0050401	dany	0.992282	0.329951	9.7019	0.00288672	0.0167103	Upregulated
FBgn0036202	loaf	-0.744243	0.248453	31.4059	0.00288896	0.0167139	Downregulated
FBgn0262353	CG43051	-0.822634	0.275567	64.5324	0.00291444	0.0168142	Downregulated
FBgn0033216	CG1946	-0.985204	0.337859	14.9963	0.00292636	0.0168641	Downregulated
FBgn0034657	LBR	0.524036	0.17621	801.377	0.00293312	0.0168842	Upregulated
FBgn0036479	CG13458	-0.872587	0.294474	19.7101	0.00303	0.0173232	Downregulated
FBgn0031518	CG3277	-0.868879	0.293409	29.8894	0.00302642	0.0173232	Downregulated
FBgn0038790	MtnC	-0.85926	0.289743	336.113	0.00303024	0.0173232	Downregulated
FBgn0038034	Cyp9f3	-0.566326	0.191033	104.456	0.00302823	0.0173232	Downregulated
FBgn0029828	CG6067	-0.557861	0.188127	782.72	0.00303119	0.0173232	Downregulated
FBgn0002543	robo2	-1.01626	0.338354	11.6538	0.00305298	0.0174188	Downregulated
FBgn0035669	CG6592	-1.02268	0.291066	3.60825	0.00307814	0.0175333	Downregulated
FBgn0052407	CG32407	-0.73184	0.247037	88.2035	0.00310105	0.0176347	Downregulated
FBgn0083124	Uhg4	-0.554903	0.187737	328.003	0.00316173	0.0179113	Downregulated
FBgn0053147	Hs3st-A	-0.688895	0.233639	43.0392	0.00322529	0.0182108	Downregulated
FBgn0036834	CG6836	0.687958	0.233698	61.2184	0.00322381	0.0182108	Upregulated
FBgn0032494	Jhbp13	-0.702394	0.238384	398.341	0.00323027	0.018229	Downregulated
FBgn0033543	Daao1	-0.611695	0.207719	766.552	0.00324896	0.0183044	Downregulated
FBgn0284435	tyn	-1.0111	0.330848	62.0197	0.00326173	0.0183664	Downregulated
FBgn0025595	AkhR	-0.508624	0.172887	208.84	0.0032697	0.0183811	Downregulated
FBgn0034128	CG4409	-0.910139	0.303506	16.6308	0.00327203	0.0183842	Downregulated
FBgn0011747	Ank	-0.512518	0.174357	2967.53	0.00327945	0.0184159	Downregulated
FBgn0032233	dpr19	-0.785478	0.265665	20.5886	0.0032965	0.0184815	Downregulated
FBgn0039297	Jhbp7	-0.566688	0.192713	69.8589	0.00331817	0.0185455	Downregulated
FBgn0038147	CCHa2	-0.554321	0.188739	477.826	0.00332575	0.0185749	Downregulated
FBgn0030763	CG9782	-0.883033	0.298067	15.8712	0.0033456	0.0186656	Downregulated
FBgn0053217	CG33217	-0.680956	0.232432	384.952	0.00335909	0.0187207	Downregulated
FBgn0032167	CG5853	-0.995369	0.336607	42.0894	0.00337484	0.0187982	Downregulated
FBgn0029941	CG1677	0.536557	0.183153	4440.41	0.00338108	0.0188154	Upregulated
FBgn0038404	CG8925	-0.821596	0.281969	41.6904	0.00342848	0.0190637	Downregulated
FBgn0260400	elav	-0.668982	0.228868	78.3049	0.00343934	0.0190958	Downregulated
FBgn0037757	CG8516	0.521946	0.178534	1036.41	0.00345349	0.019164	Upregulated
FBgn0004513	Mdr65	-0.549964	0.188252	68.2596	0.00352261	0.0194847	Downregulated
FBgn0036208	Gcat	-0.685832	0.235157	55.404	0.00354685	0.019556	Downregulated
FBgn0033484	CG2269	-0.622184	0.213361	188.666	0.00354975	0.0195615	Downregulated
FBgn0033904	CG18327	-0.735766	0.252311	79.5234	0.00357184	0.0196518	Downregulated
FBgn0069969	CG40498	-0.50414	0.1729	92.9849	0.00357631	0.0196659	Downregulated
FBgn0003719	tld	0.623027	0.213688	71.679	0.00361767	0.0198616	Upregulated
FBgn0022710	Ac13E	-0.545121	0.187502	285.081	0.00363531	0.0199479	Downregulated
FBgn0053465	CG33465	-0.954954	0.318155	10.3245	0.00365766	0.0200535	Downregulated
FBgn0036422	CG3868	-0.910624	0.316592	1039.14	0.00367575	0.0201269	Downregulated
FBgn0005659	Ets98B	-0.504451	0.174051	103.096	0.00372065	0.0203189	Downregulated
FBgn0262900	CG43255	-0.941063	0.323057	29.0033	0.00372745	0.0203453	Downregulated
FBgn0031975	Tg	-0.505288	0.174237	158.47	0.00375371	0.0204562	Downregulated
FBgn0004784	inaC	-0.542677	0.187326	233.627	0.00377049	0.0205333	Downregulated
FBgn0023524	CG3078	-0.712029	0.245497	34.5191	0.00382536	0.0208137	Downregulated
FBgn0085428	Nox	-0.631161	0.218386	766.382	0.00383787	0.0208598	Downregulated
FBgn0027086	IleRS	-0.512439	0.177304	2385.92	0.00385169	0.0209239	Downregulated
FBgn0000180	bib	-0.73886	0.252872	27.6347	0.00387656	0.0210273	Downregulated
FBgn0265193	Atf-2	0.503509	0.174337	307.647	0.00387683	0.0210273	Upregulated
FBgn0039257	tnc	-0.956401	0.326438	16.1485	0.00388092	0.0210385	Downregulated
FBgn0030674	HUWE1	-0.710122	0.246159	1654.23	0.00389131	0.0210726	Downregulated
FBgn0036362	CG10725	0.662729	0.229339	206.202	0.00393786	0.0212801	Upregulated
FBgn0037128	CG14572	-1.00694	0.317029	4.70213	0.00394358	0.0212887	Downregulated
FBgn0087035	AGO2	-0.607827	0.211046	1457.82	0.00395335	0.0213303	Downregulated
FBgn0051814	DIP-kappa	-0.942824	0.326049	8.70621	0.00397688	0.0214349	Downregulated
FBgn0029766	CG15784	0.63429	0.220443	3081.65	0.0039928	0.0214983	Upregulated
FBgn0035694	CG13299	-0.847504	0.293881	415.087	0.00399926	0.0215106	Downregulated
FBgn0037488	CG14607	-0.942846	0.325753	9.44789	0.00401592	0.021589	Downregulated
FBgn0035086	CG12851	-0.767026	0.264806	23.4205	0.00401977	0.0215984	Downregulated
FBgn0035625	Blimp-1	-0.526563	0.183126	231.139	0.00402423	0.0216111	Downregulated
FBgn0026592	Fie	-0.583236	0.20285	102.749	0.00406848	0.0218034	Downregulated
FBgn0051792	CG31792	-0.935836	0.332281	9.5565	0.00408863	0.0218887	Downregulated
FBgn0034122	CG15711	-0.819389	0.283103	16.9443	0.00411353	0.0220106	Downregulated
FBgn0015543	snoRNA:Me28S-A1322	-0.894926	0.309177	15.8892	0.0041429	0.0221448	Downregulated
FBgn0052645	CG32645	-0.882646	0.338276	35.8172	0.00415972	0.0222117	Downregulated
FBgn0030928	CG15044	0.902964	0.329306	85.2258	0.0042292	0.0225129	Upregulated
FBgn0035265	PIG-Wb	-0.863646	0.301063	51.4738	0.00424777	0.0225884	Downregulated
FBgn0032507	CG9377	-0.630885	0.220363	73.6265	0.00431281	0.0228754	Downregulated
FBgn0039081	Irk2	-0.754761	0.265444	256.356	0.00436813	0.0231094	Downregulated
FBgn0013997	Nrx-IV	-0.544017	0.190952	427.593	0.00437606	0.0231396	Downregulated
FBgn0035607	CG4835	0.939196	0.337795	13.4268	0.00438618	0.0231802	Upregulated
FBgn0036977	CG5665	0.731307	0.256082	21.6163	0.00441134	0.0232904	Upregulated
FBgn0036419	CG13482	0.868974	0.316036	436.25	0.00442524	0.0233161	Upregulated
FBgn0038071	Dtg	-0.988049	0.334429	25.401	0.00446895	0.0234864	Downregulated
FBgn0003274	RpLP2	-0.592101	0.208366	19049.4	0.00456034	0.0239059	Downregulated
FBgn0036713	Mip	-0.770494	0.269851	32.5153	0.00456415	0.0239137	Downregulated
FBgn0005677	dac	-0.741281	0.259985	20.547	0.0045666	0.0239144	Downregulated
FBgn0031858	CG17378	-0.697035	0.245618	47.5856	0.00460321	0.0240939	Downregulated
FBgn0085412	kmr	-0.632976	0.223173	235.923	0.00460808	0.0241072	Downregulated
FBgn0083949	side-III	-0.796549	0.278907	21.0587	0.0046138	0.0241199	Downregulated
FBgn0031602	CG15431	-0.561295	0.198279	64.7542	0.00466096	0.02431	Downregulated
FBgn0053179	beat-IIIb	-0.773268	0.270873	22.3042	0.00466549	0.0243213	Downregulated
FBgn0036157	CG7560	-0.624905	0.220775	295.633	0.00468675	0.0243952	Downregulated
FBgn0265851	lncRNA:CR44640	-0.865863	0.302202	13.2021	0.00472162	0.0245643	Downregulated
FBgn0038221	IFT54	-0.8977	0.313826	9.97745	0.00474311	0.0246141	Downregulated
FBgn0040735	BomT2	0.775762	0.273545	597.219	0.0047339	0.0246141	Upregulated
FBgn0039821	Ktch	-0.630106	0.223413	61.0403	0.0047505	0.0246401	Downregulated
FBgn0032066	LManIII	-0.856103	0.306437	233.927	0.00477696	0.02474	Downregulated
FBgn0038652	CG7720	-0.641539	0.228089	489.494	0.0048171	0.024898	Downregulated
FBgn0038095	Cyp304a1	0.934844	0.32521	56.6394	0.00484255	0.0250045	Upregulated
FBgn0033302	Cyp6a14	-0.644376	0.228656	50.7252	0.00484747	0.0250059	Downregulated
FBgn0259146	fid	-0.869155	0.305535	14.0724	0.00485958	0.0250424	Downregulated
FBgn0037754	CG8500	-0.725601	0.2572	36.3205	0.00487171	0.0250923	Downregulated
FBgn0029834	CG5937	-0.633729	0.224855	38.0797	0.00487426	0.025093	Downregulated
FBgn0030300	Sk1	-0.542543	0.192776	98.5385	0.00491275	0.0252534	Downregulated
FBgn0085455	CG34426	-0.793208	0.284913	154.733	0.00497596	0.0255148	Downregulated
FBgn0285963	CG46339	-0.739644	0.263217	215.506	0.00499917	0.025621	Downregulated
FBgn0046689	Takl1	0.777687	0.276028	49.4592	0.00501425	0.0256856	Upregulated
FBgn0040531	CG11741	-0.925373	0.327692	12.5358	0.00514921	0.0262783	Downregulated
FBgn0028644	beat-Ic	-0.774809	0.271961	15.2119	0.00515031	0.0262783	Downregulated
FBgn0011555	thetaTry	-0.90853	0.339063	554.696	0.00518491	0.0264287	Downregulated
FBgn0039596	CG10000	0.903055	0.319384	8.70065	0.00522252	0.0266073	Upregulated
FBgn0287864	hbs	-0.864705	0.308565	16.2454	0.00523146	0.0266308	Downregulated
FBgn0051826	CG31826	-0.620207	0.221489	45.1661	0.00527424	0.0268147	Downregulated
FBgn0015039	Cyp9b2	-0.573086	0.20554	854.357	0.00528704	0.0268425	Downregulated
FBgn0266756	btsz	-0.506525	0.181608	631.646	0.00528519	0.0268425	Downregulated
FBgn0259213	side-II	-0.759539	0.27187	22.0432	0.00531415	0.0269016	Downregulated
FBgn0024232	gprs	-0.776917	0.279342	20.0216	0.00533275	0.0269693	Downregulated
FBgn0030073	CG10962	-0.573929	0.205886	44.6445	0.00533696	0.0269774	Downregulated
FBgn0016675	Lectin-galC1	-0.724568	0.259579	157.707	0.00539174	0.027201	Downregulated
FBgn0259992	CG42489	-0.811801	0.291291	32.8704	0.00544611	0.0273837	Downregulated
FBgn0038799	MFS9	-0.721792	0.259125	68.3546	0.00543869	0.0273837	Downregulated
FBgn0034861	CG9815	-0.797471	0.282384	32.7664	0.00549877	0.0275792	Downregulated
FBgn0264542	hwt	-0.592369	0.213559	77.4465	0.00550409	0.0275792	Downregulated
FBgn0004167	kst	-0.577174	0.208142	1495.76	0.00553448	0.0276993	Downregulated
FBgn0261999	Ca-Ma2d	-0.63722	0.229864	77.3615	0.00557876	0.0278857	Downregulated
FBgn0011701	repo	-0.619759	0.223359	46.6605	0.00559492	0.0279503	Downregulated
FBgn0030796	CG4829	-0.615251	0.222114	59.4577	0.00562487	0.0280257	Downregulated
FBgn0001296	kar	-0.540722	0.19522	469.324	0.00565896	0.0281503	Downregulated
FBgn0010473	tutl	-0.528293	0.19112	154.565	0.00567312	0.0281876	Downregulated
FBgn0263330	lncRNA:CR43411	-0.89381	0.321104	68.5083	0.00568718	0.0282092	Downregulated
FBgn0039932	fuss	-0.577618	0.209459	122.099	0.00585694	0.0288847	Downregulated
FBgn0015391	glu	0.512036	0.185981	2219.57	0.00587934	0.0289537	Upregulated
FBgn0261628	CG42711	-0.708869	0.257176	36.6575	0.00589984	0.0290408	Downregulated
FBgn0053513	Nmdar2	-0.68738	0.247131	23.2892	0.00593406	0.0291814	Downregulated
FBgn0035036	CG4707	0.557549	0.203005	511.293	0.00600476	0.029487	Upregulated
FBgn0038682	CG5835	-0.690846	0.250979	120.698	0.00602244	0.0295457	Downregulated
FBgn0026878	CG4325	-0.570815	0.207459	96.3008	0.00602211	0.0295457	Downregulated
FBgn0024836	stan	-0.780808	0.284083	18.265	0.0060698	0.0297216	Downregulated
FBgn0029990	CG2233	-0.50659	0.185177	14854.3	0.00623948	0.0304946	Downregulated
FBgn0262719	CG43163	-0.794565	0.291215	13.7874	0.00630323	0.0307273	Downregulated
FBgn0085376	CG34347	-0.78676	0.288014	119.507	0.00636819	0.0309625	Downregulated
FBgn0040007	RpL38	-0.640135	0.234106	9544.01	0.00638156	0.0309983	Downregulated
FBgn0035578	CG13707	-0.674261	0.248139	47.4401	0.00641567	0.0311493	Downregulated
FBgn0004583	ex	-0.716425	0.26317	197.055	0.00643309	0.0312192	Downregulated
FBgn0052206	CG32206	-0.69925	0.256636	24.8442	0.0064454	0.0312438	Downregulated
FBgn0029994	Ldsdh1	-0.566874	0.208169	512.424	0.00644824	0.0312438	Downregulated
FBgn0035308	CG15822	-0.670048	0.245114	85.8019	0.00648114	0.031364	Downregulated
FBgn0260429	CG42524	0.804147	0.294214	35.6257	0.00651507	0.0315134	Upregulated
FBgn0265725	CG44532	-0.981751	0.335413	4.70495	0.0065757	0.0317621	Downregulated
FBgn0287592	CG46462	-0.8762	0.31946	8.45294	0.00658809	0.031807	Downregulated
FBgn0030319	CG2533	-0.907764	0.30709	4.84319	0.00659855	0.0318343	Downregulated
FBgn0014464	Cp7Fa	-0.548109	0.226299	295.154	0.00660554	0.0318466	Downregulated
FBgn0003710	tipE	-0.72844	0.266178	19.0221	0.00666182	0.0320581	Downregulated
FBgn0031866	Nlg2	-0.711385	0.262343	44.2789	0.00666504	0.0320586	Downregulated
FBgn0035023	ITP	-0.509397	0.187765	139.275	0.00667476	0.032067	Downregulated
FBgn0032726	CG10621	-0.638831	0.235467	2729.21	0.00670831	0.0321619	Downregulated
FBgn0039298	to	0.77558	0.286316	127.399	0.00673011	0.0322515	Upregulated
FBgn0032336	AstC	-0.767338	0.28345	77.2366	0.00679405	0.0325269	Downregulated
FBgn0028939	NimC2	-0.814424	0.29754	17.731	0.00680959	0.0325719	Downregulated
FBgn0033108	CG15236	-0.735325	0.27101	42.2004	0.00689669	0.032919	Downregulated
FBgn0085395	Shawl	-0.884405	0.319364	9.93939	0.00693707	0.0330866	Downregulated
FBgn0040093	lectin-46Ca	-0.863536	0.338502	5.61114	0.00703765	0.0334921	Downregulated
FBgn0030887	CG6867	-0.86625	0.320464	43.2613	0.00711504	0.0337981	Downregulated
FBgn0031520	CG8837	-0.7322	0.273391	127.193	0.00715523	0.0339577	Downregulated
FBgn0085359	CG34330	-0.685802	0.254991	841.283	0.00716671	0.0339966	Downregulated
FBgn0261086	Syt14	-0.921438	0.339252	5.52698	0.00723128	0.0342369	Downregulated
FBgn0002531	Lcp1	-0.932541	0.332814	4.76858	0.00731151	0.0345574	Downregulated
FBgn0266958	lncRNA:CR45409	0.536695	0.199772	86.0505	0.0073117	0.0345574	Upregulated
FBgn0051015	PH4alphaPV	-0.842283	0.319627	52.134	0.00734874	0.0347007	Downregulated
FBgn0261446	CG13377	-0.897783	0.326637	8.34616	0.00738925	0.0348761	Downregulated
FBgn0030998	CG14195	-0.770751	0.288359	62.1739	0.00741269	0.0349547	Downregulated
FBgn0261555	CG42673	-0.557974	0.20825	100.194	0.00747241	0.0351881	Downregulated
FBgn0034135	Syn2	-0.669852	0.250052	26.1969	0.00749725	0.035289	Downregulated
FBgn0032253	LManI	-0.629062	0.235616	153.343	0.00754088	0.035462	Downregulated
FBgn0287768	esg	-0.935176	0.337189	22.7677	0.00757593	0.0355783	Downregulated
FBgn0266329	lncRNA:CR44994	-0.820304	0.29987	11.7349	0.0076621	0.0359587	Downregulated
FBgn0050357	CG30357	-0.873803	0.331239	17.1526	0.00767243	0.0359824	Downregulated
FBgn0086710	RpL30	-0.539985	0.202441	11714.9	0.00770805	0.0361002	Downregulated
FBgn0051708	DIP-zeta	-0.947375	0.339108	5.57106	0.00773764	0.036206	Downregulated
FBgn0051475	myd	-0.823021	0.307082	11.8623	0.00786104	0.036582	Downregulated
FBgn0038236	Cyp313a1	-0.63701	0.239789	116.76	0.00785985	0.036582	Downregulated
FBgn0267913	asRNA:CR46194	-0.627196	0.23601	32.8418	0.00786062	0.036582	Downregulated
FBgn0260942	bond	-0.711475	0.266417	287.769	0.00800316	0.0371789	Downregulated
FBgn0036550	CG17026	-0.634199	0.238373	45.9437	0.00801354	0.0372103	Downregulated
FBgn0031265	CG2794	-0.53768	0.203064	330.815	0.00815134	0.0377484	Downregulated
FBgn0033876	Syngr	-0.590198	0.222516	61.4516	0.00817444	0.0378238	Downregulated
FBgn0039431	plum	-0.534546	0.201912	221.825	0.00818981	0.0378586	Downregulated
FBgn0027596	Kank	-0.626016	0.23702	161.185	0.00819526	0.0378669	Downregulated
FBgn0031299	CG4629	-0.818314	0.306186	26.9522	0.00826258	0.0381609	Downregulated
FBgn0004581	bgcn	-0.886614	0.334377	3.71047	0.00827243	0.0381892	Downregulated
FBgn0051473	CG31473	-0.743077	0.277187	15.1686	0.00828241	0.0382183	Downregulated
FBgn0033354	FANCI	-0.77922	0.293542	97.5338	0.00831968	0.0383559	Downregulated
FBgn0050339	CG30339	-0.705066	0.266456	47.0942	0.00833222	0.0383966	Downregulated
FBgn0050411	CG30411	-0.697213	0.265746	62.5279	0.00868795	0.0397873	Downregulated
FBgn0050355	CG30355	-0.878718	0.339056	6.34822	0.00870789	0.0398433	Downregulated
FBgn0005586	Rab3	-0.545231	0.208018	107.89	0.00877801	0.0400931	Downregulated
FBgn0002571	Mal-A3	-0.809077	0.308867	464.747	0.00880669	0.0401708	Downregulated
FBgn0263131	CG43373	-0.830085	0.32307	19.302	0.00881979	0.040195	Downregulated
FBgn0050089	CG30089	-0.544608	0.207682	91.2245	0.00886398	0.0403786	Downregulated
FBgn0085421	Epac	-0.621421	0.237621	154.786	0.00902297	0.0410667	Downregulated
FBgn0052282	Drsl4	-0.772517	0.297423	106.24	0.00904873	0.0411476	Downregulated
FBgn0033788	CG13323	0.77206	0.298176	1449.44	0.00919139	0.0417228	Upregulated
FBgn0053966	CG33966	-0.666936	0.256277	36.8525	0.00922209	0.0418438	Downregulated
FBgn0262608	CG43134	-0.612478	0.23484	2973.83	0.00924953	0.0419499	Downregulated
FBgn0264296	CG43774	-0.78117	0.299154	170.832	0.00926847	0.0419989	Downregulated
FBgn0000370	crc	-0.598004	0.229916	1061.11	0.00926727	0.0419989	Downregulated
FBgn0033159	Dscam1	-0.608172	0.234129	91.0661	0.00929799	0.0421142	Downregulated
FBgn0035632	Ppat-Dpck	0.557819	0.214361	102.715	0.00939773	0.0424728	Upregulated
FBgn0003249	Rh3	-0.560308	0.215855	565.764	0.00945221	0.0426816	Downregulated
FBgn0051041	CG31041	0.848345	0.339776	46.6862	0.00951557	0.0428927	Upregulated
FBgn0039380	CG5890	-0.77446	0.297761	14.1965	0.00957204	0.0430054	Downregulated
FBgn0286785	scb	-0.572788	0.221274	432.205	0.00957387	0.0430054	Downregulated
FBgn0032181	CG13133	0.717952	0.279114	16.3313	0.00966346	0.0433512	Upregulated
FBgn0051373	CG31373	-0.547351	0.211466	469.591	0.00968983	0.0434507	Downregulated
FBgn0004168	5-HT1A	-0.700121	0.269975	17.4996	0.00973593	0.0436253	Downregulated
FBgn0039580	Gfat2	-0.538901	0.208501	447.304	0.00975506	0.0436673	Downregulated
FBgn0266309	lncRNA:CR44974	0.724627	0.279891	16.5521	0.00983243	0.0439565	Upregulated
FBgn0039342	CG5107	-0.846601	0.337269	2029.11	0.00993896	0.0443086	Downregulated
FBgn0053970	osy	-0.553317	0.21469	151.535	0.00994122	0.0443086	Downregulated
FBgn0051104	CG31104	-0.782122	0.306039	130.249	0.00996539	0.044378	Downregulated
FBgn0039038	CG6688	0.809471	0.313319	16.958	0.00998858	0.0444429	Upregulated
FBgn0033130	Tsp42Ei	-0.602575	0.233818	195.764	0.010017	0.0444929	Downregulated
FBgn0052220	Csas	-0.666452	0.257387	30.0537	0.010059	0.0446407	Downregulated
FBgn0259229	CG42329	-0.59603	0.231455	36.4231	0.0100875	0.0447098	Downregulated
FBgn0005636	nvy	-0.588619	0.22778	28.0958	0.0100868	0.0447098	Downregulated
FBgn0032683	kon	-0.68814	0.266694	48.9281	0.0101034	0.0447419	Downregulated
FBgn0041713	yellow-c	-0.832149	0.32291	10.1708	0.0101539	0.0449269	Downregulated
FBgn0032221	Schip1	-0.621613	0.241564	33.4543	0.0101697	0.0449775	Downregulated
FBgn0034069	CG8401	-0.850994	0.333691	7.40602	0.0101752	0.0449827	Downregulated
FBgn0027562	CG10345	-0.549002	0.213889	208.85	0.0102372	0.0452374	Downregulated
FBgn0264386	Ca-alpha1T	-0.503901	0.196665	164.292	0.010379	0.0457122	Downregulated
FBgn0033888	CG18568	-0.968114	0.325516	3.59285	0.0104135	0.0458203	Downregulated
FBgn0083975	Nlg4	-0.845496	0.330204	12.3833	0.0104207	0.0458325	Downregulated
FBgn0286827	lncRNA:CR43334	0.545747	0.212748	151.938	0.010466	0.0459731	Upregulated
FBgn0035357	MEP-1	-0.714035	0.278944	21.2661	0.0104749	0.0459926	Downregulated
FBgn0031930	CG7025	-0.849777	0.336017	63.8114	0.0104841	0.0460069	Downregulated
FBgn0037541	CG2747	-0.595032	0.232721	951.551	0.0104871	0.0460069	Downregulated
FBgn0085358	Diedel3	-0.796936	0.314003	818.872	0.0105122	0.0460976	Downregulated
FBgn0031808	Nepl5	-0.609518	0.236971	27.2939	0.0105278	0.0461462	Downregulated
FBgn0001319	kn	-0.852604	0.322538	7.92353	0.0105476	0.0461675	Downregulated
FBgn0038725	CG6184	-0.566709	0.221242	46.4485	0.0105495	0.0461675	Downregulated
FBgn0040074	retinin	-0.768918	0.300011	118.217	0.010574	0.0462311	Downregulated
FBgn0032911	tadr	-0.658776	0.257676	44.7715	0.0106239	0.0463313	Downregulated
FBgn0050052	Obp49a	0.658636	0.256672	25.164	0.0107633	0.0468207	Upregulated
FBgn0003867	tsl	-0.526409	0.206412	264.282	0.0108188	0.0470226	Downregulated
FBgn0001285	Jon44E	-0.861539	0.33788	90.1933	0.0108912	0.0472973	Downregulated
FBgn0052198	CG32198	0.561353	0.284926	7.54817	0.0109205	0.0473848	Upregulated
FBgn0032484	kek4	-0.715479	0.27925	15.8601	0.0110621	0.0478988	Downregulated
FBgn0043783	CG32444	-0.661997	0.26024	5176.46	0.0111304	0.048134	Downregulated
FBgn0035661	CG10477	-0.883043	0.339738	767.268	0.0111615	0.0482482	Downregulated
FBgn0063495	GstE5	-0.734345	0.289234	14.9167	0.0112363	0.04847	Downregulated
FBgn0262018	CadN2	-0.734078	0.287451	19.1858	0.0112898	0.0486466	Downregulated
FBgn0033968	hui	0.661006	0.261297	24.979	0.0112914	0.0486466	Upregulated
FBgn0004959	phtm	-0.878993	0.337526	25.2474	0.0114585	0.0492229	Downregulated
FBgn0267035	asRNA:CR45479	-0.891621	0.338175	5.17261	0.0114691	0.049248	Downregulated
FBgn0040257	Ugt302E1	-0.74124	0.295069	30.115	0.0115595	0.0495744	Downregulated
FBgn0266889	asRNA:CR45350	-0.977268	0.338602	3.44489	0.0116105	0.0497723	Downregulated

## Sheet: Mock_MRS_vs_Lp_significant_gene
gene_id	gene_name	log2FoldChange	lfcSE	baseMean	pvalue	padj	direction
FBgn0034647	pirk	-1.56767	0.318845	125.548	7.76089646672456e-07	0.00927505	Downregulated
FBgn0034160	CG5550	-1.32821	0.332798	93.3173	1.1612792361892e-05	0.0344775	Downregulated
FBgn0011828	Pxn	-0.610745	0.139481	235.714	1.27777148007292e-05	0.0344775	Downregulated
FBgn0038603	PKD	-0.52895	0.120299	339.762	1.14423058481124e-05	0.0344775	Downregulated

## Sheet: DAV_MRS_vs_Lp_significant_genes
gene_id	gene_name	log2FoldChange	lfcSE	baseMean	pvalue	padj	direction

## Sheet: Mapped reads
Id	MRS_pre_A	MRS_pre_B	MRS_pre_C	MRS_pre_D	LP_pre_A	LP_pre_B	LP_pre_C	LP_pre_D	MRS_mock_A	MRS_mock_B	MRS_mock_C	MRS_mock_D	MRS_DAV_A	MRS_DAV_B	MRS_DAV_C	MRS_DAV_D	Lp_mock_A	Lp_mock_B	Lp_mock_C	Lp_mock_D	Lp_DAV_A	Lp_DAV_B	Lp_DAV_C	Lp_DAV_D
FBgn0000003	0	0	0	0	0	0	0	0	0	0	0	0	0	0	0	0	0	0	0	0	0	1	0	0
FBgn0000008	422	592	376	395	467	511	358	426	973	557	524	468	505	534	595	490	833	529	416	213	506	419	423	514
FBgn0000014	131	85	87	84	81	140	94	102	212	153	88	120	48	46	59	66	128	75	58	31	70	68	63	53
FBgn0000015	21	18	44	17	17	25	26	20	52	28	24	31	21	18	26	11	17	28	28	7	22	27	28	14
FBgn0000017	1580	2091	1552	1277	1643	1749	1358	1945	3305	2033	1787	1546	1708	1934	1961	1752	2420	1772	1319	374	1512	1368	1528	1762
FBgn0000018	249	410	242	227	301	309	277	317	581	373	259	276	291	278	330	258	547	305	273	215	253	253	279	290
FBgn0000022	0	3	1	1	0	1	0	0	0	0	0	0	0	0	0	0	0	0	0	0	0	0	0	0
FBgn0000024	356	318	356	334	259	345	250	283	467	350	317	286	112	91	140	111	415	171	240	142	155	99	133	113
FBgn0000028	23	20	20	16	10	22	18	20	26	20	28	18	16	15	18	25	22	13	23	11	11	22	19	15
FBgn0000032	1044	1517	1039	895	1121	1236	1087	1172	2684	1564	1239	1287	1484	1461	1754	1391	2261	1446	1230	786	1238	1178	1207	1383
FBgn0000036	80	80	88	81	56	48	58	60	93	83	71	51	36	39	39	49	87	24	46	53	39	54	54	36
FBgn0000037	67	74	73	73	42	56	54	44	114	118	104	72	33	16	39	26	96	39	65	14	40	37	43	29
FBgn0000038	216	241	246	288	194	174	183	189	286	250	202	166	104	133	133	122	245	120	156	110	96	149	127	86
FBgn0000039	22	30	24	32	26	23	20	21	47	33	26	33	18	16	15	29	25	7	18	24	12	22	16	17
FBgn0000042	23100	33190	21921	21487	27826	24968	24331	27408	46401	30681	22796	23029	21195	22123	22245	19289	44739	24560	20968	13610	20174	16360	20098	18503
FBgn0000043	3296	3819	2602	2730	3196	3330	3188	3360	5203	3447	2696	2837	3307	3557	3170	3265	5530	3436	3089	1697	3255	3004	2845	2785
FBgn0000044	6361	6504	10342	6684	5927	9352	9701	7647	6229	3933	2713	3736	1948	1767	2132	1399	2215	2374	2455	1461	1992	1356	1519	1663
FBgn0000045	5981	6390	7755	11342	5287	9996	7906	8353	817	299	313	361	221	193	312	222	157	247	253	183	215	169	171	184
FBgn0000046	2187	1897	3631	2787	2033	3240	3167	3006	1102	481	483	514	566	408	519	314	272	341	372	194	405	295	367	430
FBgn0000047	10001	5863	11292	9431	7026	10096	4372	5960	2626	1815	1678	3243	374	616	1048	555	1920	1197	1135	1001	1193	756	481	560
FBgn0000052	2000	2644	1841	1851	2067	2504	1860	2142	3829	2896	2625	2326	2095	2573	3018	2411	3587	2267	2028	1149	2563	2277	2725	1994
FBgn0000053	2761	3455	2328	2702	2711	2713	2405	2400	3580	3004	2515	2267	1642	1921	2372	1721	3538	2230	2163	1216	2381	2246	2036	1797
FBgn0000055	110	187	119	132	107	120	123	134	538	468	389	372	105	123	143	143	389	249	272	145	159	144	170	126
FBgn0000056	0	0	0	0	0	0	0	0	0	0	0	0	0	0	0	0	0	0	0	0	0	0	0	0
FBgn0000057	536	751	519	523	625	614	507	642	1270	784	680	660	696	723	858	735	1021	664	585	430	692	647	669	739
FBgn0000061	3	1	4	3	3	0	1	2	4	4	0	3	1	2	2	1	2	1	2	1	3	2	3	1
FBgn0000063	324	521	344	276	423	388	364	516	1003	556	493	466	741	791	796	809	714	520	377	148	656	612	556	658
FBgn0000064	17112	19600	18174	19429	15101	16529	12307	16508	19461	14570	11981	11242	6663	7763	8827	7615	12477	9409	10413	10462	8222	7711	8421	7541
FBgn0000071	4	0	3	4	4	2	0	9	1	0	0	1	3	1	2	1	0	1	8	1	1	1	1	2
FBgn0000075	361	621	206	360	533	175	334	280	88	43	50	11	6	14	7	10	41	13	58	10	15	10	43	8
FBgn0000077	240	358	228	245	329	307	269	363	622	422	320	321	415	386	528	401	524	340	272	288	376	384	350	406
FBgn0000078	3719	1507	1598	1191	2153	2523	2957	1684	4412	6577	4512	4505	1431	1559	3067	1882	1372	2288	4202	2950	1742	1785	1310	1877
FBgn0000079	6582	2641	3436	2382	4286	4321	5972	2870	11197	16108	10450	11919	4071	4928	8072	6052	2945	4940	9129	8823	4690	5373	4183	5455
FBgn0000083	2432	2542	1950	1981	2557	2176	2081	2316	4173	2867	2089	2446	1990	1877	2065	1995	2819	1938	2048	1934	1982	1947	1874	1829
FBgn0000084	660	862	685	683	660	641	580	787	1267	853	704	768	551	568	668	596	1042	663	536	738	632	623	637	636
FBgn0000092	2	2	1	1	2	1	3	0	6	4	2	3	8	3	3	8	7	3	7	3	8	4	3	3
FBgn0000094	0	0	0	0	0	0	0	0	0	0	0	0	0	0	0	0	0	0	0	0	0	0	0	0
FBgn0000097	859	1226	819	673	997	1019	874	1041	2061	1318	1043	1067	1054	1211	1157	959	1666	1071	873	261	918	787	898	901
FBgn0000100	21678	30464	23967	22032	26001	25512	28519	22580	29600	25263	19550	18268	12474	16697	13560	13855	42037	18428	17252	23644	16429	18114	15999	13989
FBgn0000108	608	600	628	630	464	540	528	411	787	576	603	512	275	276	309	324	619	276	446	425	312	321	369	242
FBgn0000109	356	596	346	386	415	377	459	470	959	611	507	514	568	598	676	616	817	497	398	641	574	677	581	608
FBgn0000114	9766	13910	9978	8593	11182	11762	11036	11256	21858	13260	11771	11056	13428	14471	15391	14008	19647	12313	9687	8081	12970	12714	11607	13136
FBgn0000115	423	667	439	431	474	526	572	612	1254	799	658	674	850	849	919	944	1128	732	521	592	720	785	857	870
FBgn0000116	8806	11234	11294	10513	9002	10649	10054	10913	12613	8500	6487	6327	5146	5711	5908	4935	8305	6362	5705	3687	5052	4433	4930	5227
FBgn0000117	4339	6359	4190	3934	4874	4954	4841	5260	11529	7010	5975	6014	5885	6307	7200	6161	9262	6022	5091	1955	5542	4868	5365	5742
FBgn0000119	273	308	279	237	297	272	279	350	619	533	358	334	301	325	347	280	440	331	288	134	284	257	313	296
FBgn0000120	2677	2677	2424	2357	1561	1790	1968	2179	5207	4757	4271	3828	2060	1997	2706	2911	3826	2372	2773	4048	2419	2400	3123	2577
FBgn0000121	3669	3549	3646	3092	1987	2513	2557	2792	7464	6907	6008	5524	3013	2665	3825	3771	5884	3505	4311	4637	3255	3231	4388	3496
FBgn0000137	1	0	1	0	1	1	1	0	0	2	2	0	0	0	1	0	0	0	0	0	0	0	1	0
FBgn0000139	628	929	687	664	753	765	753	817	1696	1104	858	827	869	881	1023	852	1345	876	736	608	765	688	853	881
FBgn0000140	2230	3097	2070	1754	2473	2547	2123	3056	5209	3230	2609	2403	2815	3015	3132	2783	3773	2740	2424	716	2309	2247	2258	2734
FBgn0000146	1356	2100	1557	1355	1696	1744	1791	1629	2869	1785	1635	1509	1734	1890	1903	1600	2967	1776	1315	667	1491	1329	1361	1513
FBgn0000147	475	758	572	501	648	594	573	820	1465	871	722	679	922	910	1069	958	1176	754	595	395	803	742	875	876
FBgn0000150	10696	16848	12422	12424	14362	13676	13921	14200	21673	14992	12352	11885	11247	12800	11718	12303	23147	12438	10233	19667	11885	12690	12033	12234
FBgn0000152	63	84	48	72	71	91	59	94	154	69	76	72	54	65	69	52	116	82	51	17	54	30	48	60
FBgn0000153	318	396	336	376	312	362	247	327	343	198	150	200	49	99	107	96	119	148	168	155	95	85	73	76
FBgn0000157	30	42	28	30	19	45	36	34	72	41	29	42	31	44	33	38	21	23	39	25	29	42	33	20
FBgn0000158	249	402	281	235	304	377	271	458	632	513	377	382	502	423	501	364	506	388	262	237	394	322	340	408
FBgn0000163	783	916	684	611	644	840	631	802	1569	1036	801	752	838	886	1014	775	1137	790	693	393	698	690	664	706
FBgn0000166	844	1169	666	701	1041	1009	792	1297	2088	1241	1047	860	1379	1324	1598	1080	1613	1071	915	825	1107	973	1269	1348
FBgn0000173	2123	2635	1925	1907	2189	2366	2255	2350	4478	2974	2191	2325	3007	3030	3494	3384	3633	2299	1934	2542	2919	3203	2908	2982
FBgn0000179	37	38	34	28	17	33	27	38	49	46	27	28	22	20	23	34	35	18	27	22	26	26	31	20
FBgn0000180	63	65	57	50	52	71	43	69	45	23	32	31	19	29	14	20	76	33	37	19	25	16	19	23
FBgn0000181	9915	14313	10796	9868	12043	12110	13203	11493	26123	17353	13672	14209	16593	16879	18823	18451	24203	14179	11930	13066	15574	17412	17254	16252
FBgn0000182	0	3	0	0	0	0	2	0	1	0	1	0	0	0	0	0	1	0	2	0	0	0	0	0
FBgn0000183	1645	2335	1579	1451	1748	1865	1630	1896	3932	2394	1977	1945	1942	1965	2220	1630	3229	2089	1747	799	1670	1402	1543	1916
FBgn0000206	52	53	40	52	29	44	41	37	111	90	98	98	35	41	58	45	82	64	61	34	38	48	47	47
FBgn0000212	1527	2159	1548	1262	1613	1774	1516	2267	3753	2293	1956	1853	2081	2121	2325	1958	2481	1999	1598	766	1740	1645	1875	2104
FBgn0000216	2	1	2	0	0	1	0	4	0	0	1	0	0	0	0	0	0	0	0	0	0	0	0	0
FBgn0000221	166	220	128	132	178	176	176	199	379	230	203	194	218	224	282	225	300	249	162	146	193	206	217	250
FBgn0000227	7	24	22	75	0	31	18	95	0	0	0	0	1	0	0	0	0	0	0	0	0	0	0	0
FBgn0000228	1290	1910	1314	1284	1399	1589	1270	1636	2617	1635	1375	1320	1431	1729	1788	1359	2214	1456	1148	498	1382	1230	1230	1419
FBgn0000229	306	386	269	304	310	317	319	333	673	434	330	340	340	326	348	312	462	283	295	278	327	299	336	294
FBgn0000233	7	3	7	9	0	4	5	6	6	4	1	2	7	3	6	0	2	4	7	1	1	3	3	0
FBgn0000239	2112	3217	2213	1923	2422	2549	2488	2898	5855	3610	3134	3126	3815	3753	3993	3202	4815	3027	2692	1237	2914	2803	2855	3194
FBgn0000241	29	26	28	37	16	28	17	21	68	46	60	51	15	19	29	20	48	38	31	10	11	22	18	21
FBgn0000244	455	569	475	436	400	531	448	500	1039	834	479	546	429	425	512	480	637	418	416	319	524	520	548	418
FBgn0000246	565	801	587	512	693	728	696	595	1617	970	718	738	948	965	1166	752	1308	899	595	397	710	616	735	705
FBgn0000247	879	1089	805	669	962	900	758	1005	1602	1075	954	824	726	757	765	655	1403	913	769	191	644	564	576	666
FBgn0000250	3350	4985	3437	3062	3828	4007	3623	4678	8967	5377	4395	4432	6364	6202	7224	6535	6402	4484	3570	2191	5076	5138	5345	5847
FBgn0000251	2067	2969	2142	1830	2516	2521	2111	2967	5084	3290	2640	2533	3173	3421	3849	3334	3995	2801	2164	1596	2932	2939	2736	3383
FBgn0000253	11456	13553	11160	10645	11215	12293	12140	9464	21369	15886	11857	12093	14541	15860	17346	17775	16393	10517	9646	16001	14308	15598	13711	11243
FBgn0000256	674	882	682	669	685	711	665	853	1616	1112	876	848	727	772	837	749	1096	802	646	387	731	650	692	733
FBgn0000257	527	790	591	539	600	701	552	720	1509	977	860	773	841	852	938	817	1269	862	670	506	802	725	794	826
FBgn0000259	2503	3527	2495	2269	2963	2966	3053	2588	6217	3985	3045	3129	4276	4420	4690	4486	5359	3374	2744	1777	3738	3909	3402	3299
FBgn0000261	5446	5509	5029	5345	5146	4918	4840	5254	9990	8946	6848	6235	3384	3819	4740	4201	6868	4346	4805	5150	4175	4354	5082	4006
FBgn0000273	2339	3124	2280	2155	2239	2416	2284	2359	4445	2905	2337	2293	2405	2515	2652	2591	3565	2152	1932	1142	2218	2271	2071	2049
FBgn0000274	16	13	20	16	18	11	15	11	20	10	12	10	13	14	12	7	25	6	5	3	4	9	5	5
FBgn0000276	2	1	0	3	1	3	1	1	1	0	1	0	0	2	3	37	11	1	0	8	0	12	2	0
FBgn0000277	1	1	0	1	0	0	1	2	0	0	1	0	0	2	1	18	16	1	0	5	6	8	3	0
FBgn0000278	0	0	0	0	0	0	1	0	1	0	0	1	0	0	1	3	1	1	0	2	0	4	1	0
FBgn0000279	1	0	0	2	1	2	0	1	0	1	1	2	0	6	6	35	12	6	0	4	1	14	3	2
FBgn0000280	0	0	0	0	0	0	0	0	0	0	0	0	0	0	0	0	0	0	0	0	0	0	0	0
FBgn0000281	0	0	0	0	0	0	0	0	0	0	0	0	0	0	0	0	0	0	0	0	0	0	0	0
FBgn0000283	2991	4618	3065	2741	3379	3423	3294	4026	6929	4201	3533	3513	4506	4871	5419	4243	5539	3849	2941	1028	3836	3584	3684	4420
FBgn0000286	909	1313	852	747	998	1035	922	1063	1893	1243	1057	1014	1247	1320	1425	1174	1536	1055	791	442	1012	1041	1044	1133
FBgn0000287	31	36	46	24	32	31	19	29	67	58	46	33	21	22	32	24	31	23	31	17	33	36	37	20
FBgn0000289	2617	3854	2602	2381	3125	3052	2697	3188	5433	3590	2934	2734	2895	3114	3377	2872	4921	3003	2348	1032	2723	2530	2536	2874
FBgn0000299	3177	5387	4421	4227	4104	3469	2705	2728	5884	4567	5073	3722	1566	2053	1565	1682	5337	3443	3278	1461	2298	2080	2120	1452
FBgn0000303	87	77	104	109	64	75	79	70	69	53	59	42	27	31	36	36	58	27	38	45	32	35	41	38
FBgn0000307	2052	2835	1926	1688	2136	2283	2044	2372	3944	2536	1877	1795	2174	2322	2365	2030	3366	2193	1669	399	1836	1688	1720	2007
FBgn0000308	5508	7452	5515	5159	6024	6402	6710	6057	12269	8272	6305	6799	8243	8884	9316	9159	10673	6283	5420	5617	7829	8157	7736	7481
FBgn0000316	893	1327	858	800	1003	1075	942	1146	2555	1559	1286	1305	1429	1447	1641	1412	2120	1351	1113	784	1250	1103	1211	1249
FBgn0000317	784	1157	767	693	938	867	761	946	1790	1087	831	818	772	762	869	580	1616	916	767	228	653	514	590	676
FBgn0000318	727	999	840	813	870	888	971	995	1879	1289	924	971	1276	1325	1416	1550	1519	879	772	1276	1233	1372	1275	1319
FBgn0000319	5308	7713	5321	5182	6253	6232	5332	5524	8543	5805	4605	4618	2721	3416	3041	2469	9802	5070	4492	1676	2926	2571	2462	2431
FBgn0000320	161	221	152	167	191	189	192	107	283	178	162	150	101	108	59	108	304	160	155	94	109	101	91	61
FBgn0000326	310	388	328	318	388	350	379	407	827	541	415	392	484	498	589	482	712	434	363	367	455	432	465	455
FBgn0000330	325	493	376	369	410	356	353	470	812	598	449	422	514	494	533	487	777	425	368	340	444	460	482	461
FBgn0000337	1	1	1	0	4	0	1	1	2	7	2	5	2	1	4	0	2	1	2	0	0	1	2	1
FBgn0000339	365	469	360	345	382	431	387	428	992	664	470	505	632	669	791	702	850	493	426	486	616	597	596	632
FBgn0000346	263	306	258	297	237	205	275	279	253	212	205	187	95	85	111	97	209	148	157	87	101	98	134	92
FBgn0000351	468	737	489	451	579	630	594	782	1458	885	682	716	880	927	1061	997	1089	784	627	496	798	801	849	964
FBgn0000352	941	1295	852	806	948	1005	963	1224	2216	1289	1188	1074	1192	1311	1413	1104	1733	1217	1004	296	1116	907	998	1196
FBgn0000355	35795	42914	22491	59932	40275	21033	52274	49490	7886	3973	589	464	107	6132	1533	2224	34207	1194	3749	1655	460	2709	142	14446
FBgn0000356	30833	7789	11279	5085	8308	6035	8871	14119	843	1691	1685	3	6	593	1107	5	18076	823	633	6	6	11041	6	277
FBgn0000357	74167	18129	20858	22963	21446	12668	21075	43849	1883	6920	410	21	20	372	2697	33	72838	2765	2089	29	12	24465	21	2338
FBgn0000358	41551	16032	32493	6399	12471	11697	16843	22250	1445	2426	5433	4	15	2324	1805	11	21030	1058	1546	14	9	18467	29	300
FBgn0000359	37795	43320	47508	43283	55793	27121	17513	60395	22942	2074	3208	3	4	1590	169	4	38110	49	4234	3	8	472	534	3
FBgn0000360	67676	75453	103911	81449	94141	50271	29330	110550	36835	2958	7500	6	2	2287	437	5	66871	128	7249	7	9	940	531	18
FBgn0000370	983	1383	888	895	966	1050	980	938	2304	1861	1384	1325	781	765	926	726	2396	1292	1243	319	758	635	790	721
FBgn0000376	1438	2071	1469	1312	1599	1558	1388	2029	3430	2100	1773	1612	2087	2185	2428	2099	2612	1842	1328	392	1832	1658	1903	2250
FBgn0000377	561	802	590	524	669	657	624	709	1322	811	714	659	709	764	840	844	1093	721	596	606	709	765	772	819
FBgn0000382	2083	2751	1951	1780	2048	2129	1959	2338	4113	2603	2120	1912	1737	1884	2068	1671	3100	1972	1789	907	1610	1591	1601	1673
FBgn0000384	713	1002	665	619	723	845	639	830	2124	1325	1017	995	1189	1107	1369	977	1617	1091	937	640	948	834	917	1000
FBgn0000392	0	0	0	0	0	0	0	0	0	0	0	0	0	0	0	0	0	0	0	0	0	0	0	0
FBgn0000394	188	285	176	159	205	193	209	225	445	266	241	250	297	265	297	266	379	234	235	222	243	270	249	210
FBgn0000395	116	160	137	117	110	124	117	144	295	201	186	165	119	166	140	134	218	130	141	72	151	156	152	104
FBgn0000404	10227	15712	10334	9181	12167	12169	11033	14450	26048	15802	12455	12871	17610	17596	20256	17150	19878	13654	10776	5411	14136	13778	14019	16810
FBgn0000405	21245	31302	20201	18601	25055	25129	22761	29184	48314	28991	23467	24398	30579	31420	34271	29198	38537	25557	20326	12449	26936	25811	25308	31648
FBgn0000406	3131	6241	3152	3818	3869	2609	3354	4979	10698	9682	7288	6678	5252	4967	6123	4567	7646	5477	5417	6027	5277	6371	7956	4570
FBgn0000411	15	26	18	54	14	25	28	42	42	29	20	25	9	11	11	14	19	12	7	10	11	13	13	19
FBgn0000412	3082	4261	3039	2693	3528	3552	3528	4017	6772	4165	3657	3498	5148	5768	6081	5842	5446	3572	2833	2873	4744	5050	4798	5231
FBgn0000414	984	1346	973	902	1037	1126	846	1231	2036	1390	1083	1013	1140	1152	1210	1023	1314	1070	870	288	1008	905	941	1137
FBgn0000416	10560	13132	9993	9961	10387	10686	9850	10620	19811	14776	11453	11833	6709	7180	8022	6216	17152	10969	10685	6947	7502	6309	7028	6842
FBgn0000422	179	240	209	242	174	214	154	199	357	247	211	212	85	68	101	84	189	123	155	123	98	92	100	125
FBgn0000426	365	534	383	373	443	494	482	507	1070	622	487	503	804	773	837	930	911	549	416	744	729	796	800	810
FBgn0000427	26822	27006	17237	20274	25507	24543	16143	16984	3820	1852	523	506	70	105	15	28	33133	3285	1050	215	361	25	252	16
FBgn0000439	3	5	4	17	1	8	11	18	18	13	20	23	11	3	6	6	9	11	17	3	10	6	6	13
FBgn0000442	5	4	7	4	5	4	6	0	8	12	9	12	3	3	0	2	17	2	4	0	1	1	2	5
FBgn0000447	725	1187	866	835	941	944	1013	917	1724	1124	999	944	1003	1099	1078	1099	1962	1057	843	802	928	1016	977	1010
FBgn0000448	46	45	33	30	28	43	27	27	36	31	20	19	20	18	13	24	45	12	19	23	29	28	25	21
FBgn0000449	2	13	7	5	13	11	15	3	6	7	7	12	1	9	1	3	12	21	8	11	6	8	1	3
FBgn0000451	31	33	22	42	24	53	21	27	137	125	15	26	20	19	19	11	91	58	55	4	18	19	26	10
FBgn0000454	6662	8832	3750	5291	5753	6301	5985	8011	12962	8567	6121	5921	6245	5340	7393	6728	10769	7833	7529	5133	5858	5667	5738	5721
FBgn0000455	593	679	645	592	597	543	639	697	1193	988	682	680	596	615	653	673	1006	800	626	756	565	617	622	632
FBgn0000459	49	36	41	24	39	36	36	35	84	71	49	55	29	18	29	28	47	44	36	35	33	49	44	35
FBgn0000463	858	1270	892	698	981	1011	959	1051	2244	1285	1086	1060	1335	1376	1496	1125	1644	1266	1005	463	1181	1041	1018	1225
FBgn0000464	35	46	36	37	40	33	33	36	74	58	50	35	42	30	28	34	64	24	28	42	33	45	26	35
FBgn0000473	38	43	33	37	36	47	42	57	205	172	186	145	100	80	78	118	191	106	148	149	99	147	111	87
FBgn0000477	212	341	196	267	218	169	210	226	569	556	375	417	157	189	251	201	348	287	256	431	227	271	312	300
FBgn0000479	1813	2198	1842	1738	1796	1995	2031	1690	3033	2144	1637	1698	1965	2329	2182	2428	2304	1518	1334	1598	2012	2348	1825	1823
FBgn0000482	374	550	420	363	429	451	413	493	805	533	426	447	389	390	472	384	784	488	349	194	396	366	381	443
FBgn0000489	827	996	841	914	795	873	829	876	621	415	243	305	361	302	340	325	754	254	271	218	382	389	321	270
FBgn0000490	84	106	93	94	75	107	105	94	179	113	90	74	42	52	51	73	115	77	86	50	65	60	64	62
FBgn0000492	44	62	54	53	49	48	62	54	146	204	210	140	47	47	82	75	142	119	79	45	84	70	78	72
FBgn0000499	768	1138	818	781	830	975	834	1087	2198	1453	1059	1059	1059	1112	1354	1158	1724	1195	883	567	1070	888	1142	1140
FBgn0000500	15	33	18	28	28	21	25	33	30	47	29	32	19	11	19	19	39	12	27	63	15	21	15	15
FBgn0000504	144	200	186	158	123	110	165	179	397	362	279	275	100	122	134	130	249	191	206	148	98	110	135	130
FBgn0000520	340	501	372	298	382	448	356	518	1014	516	503	503	570	615	650	670	687	494	409	289	530	593	565	659
FBgn0000524	938	1389	914	714	1080	1098	935	1378	2408	1547	1306	1199	1367	1399	1620	1217	1772	1395	998	380	1248	953	1205	1306
FBgn0000527	84	102	119	132	73	119	59	70	104	69	74	58	12	26	31	12	64	42	52	53	19	11	15	29
FBgn0000529	6	6	8	4	5	7	3	2	10	6	4	5	2	1	2	2	3	4	4	1	4	1	6	1
FBgn0000533	330	543	422	331	445	425	432	528	994	618	498	514	639	749	732	743	708	537	450	380	569	688	602	715
FBgn0000535	82	61	89	75	70	68	85	57	132	99	81	51	50	57	54	75	88	45	65	54	46	73	76	45
FBgn0000536	893	1254	1001	903	1057	961	981	1099	2895	2233	1736	1776	1070	1081	1289	996	2253	1442	1380	1188	1039	924	1094	1064
FBgn0000541	4219	5858	3860	3434	4425	4660	3862	5008	9526	5930	4688	4580	5373	5302	6004	4445	7490	5045	4180	1074	4190	3412	4050	4519
FBgn0000542	74	79	74	71	75	64	51	55	55	30	38	29	32	28	17	29	73	36	41	6	15	22	25	9
FBgn0000543	591	794	611	535	712	666	604	809	1279	837	707	624	709	732	832	835	1170	698	542	420	637	717	702	804
FBgn0000546	879	1192	858	745	849	983	803	975	2175	1432	1108	1093	1111	1048	1285	963	1664	1176	952	364	998	765	922	1006
FBgn0000547	1600	2054	1481	1356	1544	1689	1483	1817	3614	2164	1760	1727	1920	2120	2277	1893	2355	1790	1617	677	1790	1585	1658	1909
FBgn0000551	0	1	0	0	0	0	0	0	0	0	1	3	0	0	1	0	2	1	1	0	0	3	1	0
FBgn0000552	0	0	1	0	0	0	0	0	1	0	0	0	0	0	0	0	0	0	0	0	0	0	0	0
FBgn0000557	1021	960	1023	1004	753	865	874	887	1549	1137	1098	967	396	366	563	402	949	682	861	374	520	441	576	433
FBgn0000559	42050	63324	46397	43239	48483	50765	49768	46220	101223	70060	56393	55027	38192	43030	43217	36935	101551	60654	51681	36436	40079	35321	41297	37166
FBgn0000560	1	4	3	1	0	1	3	1	2	1	2	1	1	0	0	1	0	0	1	1	3	3	0	1
FBgn0000562	2152	3022	2006	1794	2169	2417	2073	2435	4892	3022	2433	2373	2171	2368	2502	2255	3965	2634	2254	993	2088	1968	1980	2211
FBgn0000564	2	2	3	1	0	0	1	0	0	0	0	0	0	0	0	3	0	0	1	1	0	3	0	0
FBgn0000565	514	706	658	557	494	412	472	828	1088	1024	876	884	441	527	551	478	1293	710	569	1111	564	525	525	510
FBgn0000566	1100	1776	1195	1164	1405	1357	1553	1387	2667	1732	1436	1440	1552	1709	1750	1608	2810	1614	1275	1430	1533	1608	1556	1647
FBgn0000567	224	404	166	260	265	150	192	202	275	256	151	158	68	69	70	49	223	110	154	59	66	55	81	63
FBgn0000568	1256	1209	1076	1072	912	1131	1042	910	2610	2138	1725	1477	880	975	874	783	2496	1326	1248	733	964	893	876	644
FBgn0000575	1260	1771	1288	1124	1287	1340	1420	1264	2889	2072	1628	1684	1189	1240	1567	1192	2650	1519	1454	834	1185	1120	1173	1000
FBgn0000576	5	3	14	14	0	5	8	5	11	9	9	11	4	1	7	5	12	2	6	9	10	3	7	3
FBgn0000577	5	2	3	5	4	3	7	6	9	2	4	3	2	3	4	1	1	3	2	2	6	6	3	2
FBgn0000578	929	1296	923	842	1044	1095	888	1146	1894	1184	1013	983	1183	1340	1261	1092	1563	1000	821	359	997	926	889	1081
FBgn0000579	12854	16404	13826	14152	13076	14152	11098	14989	22743	15187	12643	12396	10983	11604	13558	12298	17573	11383	9926	9647	11064	10337	11669	12037
FBgn0000581	2641	3584	2584	2093	2914	2974	2399	3252	5043	3330	2712	2300	2756	2945	3120	2544	4164	2869	2149	677	2373	2072	2181	2682
FBgn0000588	537	899	551	483	669	670	557	860	1633	999	858	799	1148	1135	1327	1151	1157	929	643	546	1005	918	963	1145
FBgn0000591	2	1	0	0	0	0	0	1	0	0	0	0	0	0	0	0	0	0	0	0	0	0	1	0
FBgn0000592	1282	2300	1470	1737	1318	1077	1260	1340	4088	3368	2947	2730	767	770	1115	904	2318	1966	1954	2276	939	994	1234	990
FBgn0000594	0	0	0	0	0	0	0	0	0	0	0	0	0	0	0	0	0	0	0	0	0	0	0	0
FBgn0000606	0	1	1	5	0	3	1	2	1	0	0	0	0	0	0	0	0	0	0	0	0	1	2	0
FBgn0000611	1599	2318	1583	1518	1781	1921	1746	2049	4003	2630	2030	2075	2143	2258	2477	1769	3166	2024	1872	1003	1743	1580	1733	1830
FBgn0000615	4810	7055	4690	4427	5869	5761	5136	6724	10261	6577	5484	5339	6860	7035	7430	6165	9248	5848	4616	3251	5922	5609	5620	6743
FBgn0000617	315	508	354	341	385	419	391	466	788	450	361	435	479	506	552	567	689	428	367	409	422	500	430	504
FBgn0000618	122	163	133	126	160	133	152	176	355	240	138	179	245	259	293	310	316	203	172	260	210	255	236	243
FBgn0000625	15	14	14	24	9	9	22	26	25	25	19	18	16	18	20	16	22	18	8	12	17	24	22	20
FBgn0000629	776	1102	770	694	889	889	868	1005	2058	1220	1056	1103	1395	1511	1478	1396	1626	1142	858	432	1186	1097	1132	1281
FBgn0000633	60	52	59	48	36	45	36	35	51	51	46	44	19	15	19	19	36	25	35	15	17	25	28	12
FBgn0000635	686	695	631	564	606	570	589	466	1261	883	772	730	471	579	381	570	1213	648	678	454	491	511	459	428
FBgn0000636	664	614	344	534	425	464	468	431	1300	786	549	645	417	373	364	429	943	559	553	381	462	429	348	381
FBgn0000639	3	3	1	2	1	11	1	3	0	0	0	0	0	1	0	0	0	0	0	0	0	0	0	0
FBgn0000640	2	1	0	0	1	1	1	0	1	3	1	2	2	2	0	1	0	1	1	2	3	4	2	2
FBgn0000644	1237	1074	564	837	1158	490	905	1260	30	22	21	5	5	12	7	4	11	26	105	8	11	4	63	3
FBgn0000658	17	11	24	17	19	30	14	18	20	8	8	9	5	10	5	13	10	4	17	7	5	11	3	5
FBgn0000659	139	161	132	132	138	130	123	150	492	415	168	213	113	92	125	124	244	152	216	81	134	145	145	89
FBgn0000662	1168	1647	1166	1001	1262	1359	1188	1516	2871	1775	1442	1441	1787	1874	2080	1659	2179	1505	1258	584	1545	1351	1433	1614
FBgn0000667	3068	3316	3202	3332	3079	3842	3042	3127	3298	2034	1587	1655	1551	1613	1657	1390	2675	1702	1423	672	1464	1250	1296	1373
FBgn0000709	1256	1821	1284	1175	1417	1437	1300	1563	2479	1558	1426	1263	1432	1688	1687	1440	2267	1401	1038	542	1342	1279	1195	1530
FBgn0000711	1123	1289	1051	857	986	1116	998	1218	2271	1475	1059	1103	1187	1270	1417	1238	1743	1158	967	861	1164	1223	1136	1239
FBgn0000715	42	29	31	44	27	32	30	41	77	78	89	77	28	29	35	46	29	30	54	91	33	30	57	39
FBgn0000719	1010	1336	903	770	1074	1099	937	1149	1637	1008	814	847	837	917	1001	749	1592	917	784	276	769	755	664	810
FBgn0000721	3521	5160	3410	3276	3798	3846	3393	4184	7797	5507	4192	3943	3984	4059	4266	3745	6068	4118	3384	1357	3387	3250	3530	3862
FBgn0000723	273	237	285	266	210	282	205	280	362	270	183	200	113	107	109	123	291	149	156	117	140	114	93	96
FBgn0000808	88	131	82	63	84	87	95	109	205	154	114	97	159	174	165	160	191	121	100	58	163	139	119	139
FBgn0000810	706	1082	754	658	818	809	820	776	1498	896	755	744	882	1063	1034	851	1259	839	663	308	841	845	797	785
FBgn0000826	497	727	514	474	607	581	488	810	1638	965	811	773	964	898	1075	937	1182	823	612	616	883	766	949	1076
FBgn0000927	2638	3811	2863	2311	2981	2927	2401	3711	6343	3844	3204	3114	3441	3837	3895	4094	4853	3555	2498	2398	3582	3477	3544	4158
FBgn0000928	20	37	22	17	20	17	21	11	47	28	34	26	28	35	19	36	51	29	33	9	24	26	15	11
FBgn0000964	744	1177	773	894	939	1149	986	458	640	594	530	594	213	390	129	212	2357	690	487	239	262	324	205	199
FBgn0000996	2271	3149	2061	1835	2532	2499	2357	3438	5404	3297	2683	2821	3428	3627	3970	3740	3586	2992	2382	935	2795	2944	3148	3564
FBgn0001075	11	6	15	5	7	21	16	12	19	7	8	16	4	1	6	6	8	4	11	5	13	9	1	4
FBgn0001077	0	3	0	3	0	1	0	8	0	0	0	0	1	0	0	0	1	0	0	0	0	0	0	0
FBgn0001078	1825	2565	1788	1535	2115	2029	1732	1994	2918	1999	1597	1545	1841	2077	2092	1724	2573	1700	1326	642	1603	1398	1574	1678
FBgn0001079	296	428	326	269	334	364	282	412	835	490	416	438	442	413	469	361	507	447	389	154	361	305	389	387
FBgn0001083	26	38	36	38	16	34	25	22	23	11	8	17	11	4	5	7	10	2	9	8	5	4	2	3
FBgn0001084	117	228	110	128	151	154	141	197	536	323	232	253	402	401	408	387	328	268	203	174	360	314	321	346
FBgn0001085	793	1167	849	626	879	942	830	1118	1899	1167	942	936	1267	1129	1355	1160	1469	970	783	515	1107	1050	920	1202
FBgn0001086	1124	1562	1035	871	1185	1191	1024	1729	3151	1846	1453	1510	1952	2071	2371	2110	1936	1575	1264	871	1808	1727	1797	2167
FBgn0001087	1511	2057	1388	1253	1492	1712	1468	1679	3252	2020	1705	1580	1853	1984	2118	1782	2715	1737	1343	556	1643	1498	1473	1576
FBgn0001089	43	25	60	40	38	39	52	29	173	165	63	63	58	53	46	32	68	78	53	149	51	26	54	58
FBgn0001090	781	925	914	995	671	756	500	915	1294	767	644	544	247	354	331	295	1052	390	517	356	341	287	306	335
FBgn0001091	16893	20511	19197	19422	16233	17076	13146	19226	14652	9798	8035	7886	7271	7639	8892	8396	12281	7462	6471	6834	7520	7658	7850	8323
FBgn0001092	14186	20120	14664	14321	15812	17200	14285	18277	33222	21316	16474	17356	15834	16008	19464	16970	27625	16792	14386	15606	15288	13936	15584	16830
FBgn0001098	4458	5268	5276	5101	4518	4922	4456	4694	7561	5137	4000	3802	3220	3369	3696	2915	6403	3905	3299	1797	3254	2756	3145	3066
FBgn0001099	9	9	11	12	10	8	11	18	34	28	14	11	17	29	23	32	31	20	15	40	34	35	32	28
FBgn0001104	1991	2800	1912	1825	2298	2340	2127	2760	4704	3059	2453	2485	3122	3320	3646	3141	3760	2564	2084	1662	2803	2755	2754	3101
FBgn0001105	4772	6209	4654	4360	5113	5327	5460	4101	9768	6483	5065	5058	6075	7234	7103	7569	8565	4958	4533	5885	6612	7415	5926	5373
FBgn0001108	1685	2354	1765	1461	1911	1969	1687	2073	3659	2224	1880	1773	1644	1848	2066	1693	3264	1932	1652	728	1664	1401	1542	1692
FBgn0001112	16	26	26	28	20	38	21	24	58	39	28	29	28	19	25	9	42	15	29	12	14	11	23	17
FBgn0001114	1890	3236	1820	2457	1979	1513	1722	1850	5635	4740	4295	4242	983	1153	1627	1750	3901	2769	2725	1620	1659	1439	1967	1618
FBgn0001120	1743	2551	1885	1574	2125	2037	2122	2470	4859	2842	2209	2407	3775	3820	4214	4524	3712	2398	1955	2334	3210	3745	3227	3790
FBgn0001122	1039	1256	1029	883	1022	1155	1072	1086	2150	1438	1128	1131	1347	1308	1467	1196	1644	1049	872	528	1097	1141	1009	1043
FBgn0001123	355	408	305	383	338	363	390	294	726	561	404	382	330	314	364	286	593	375	335	334	332	309	316	256
FBgn0001124	2254	3246	2095	2429	2528	2469	2307	2731	5947	4108	3517	3414	2700	2912	3411	2973	4317	3060	2855	2167	2747	2710	2816	2841
FBgn0001125	3973	6323	4094	4498	4726	4678	4514	5466	9893	6933	5686	5528	5531	5923	7115	6534	8174	5203	4849	5124	5576	6008	6371	6024
FBgn0001128	6579	7908	7128	7588	5713	6581	5303	6757	10487	8310	7449	6948	3671	4183	4885	4467	7596	5016	4691	6029	4129	3717	4256	4200
FBgn0001133	405	587	414	390	466	489	455	550	1149	736	590	564	633	680	714	704	910	607	499	422	586	616	588	638
FBgn0001134	13	31	21	20	18	23	10	13	39	33	45	22	10	15	16	10	31	16	15	9	13	13	9	8
FBgn0001137	205	331	275	214	259	250	285	222	525	335	257	297	275	285	265	255	418	273	244	182	247	281	245	239
FBgn0001138	6	11	9	6	5	14	9	10	22	8	13	13	7	6	8	2	10	9	13	3	7	7	9	1
FBgn0001139	3155	4633	3323	2840	3626	3641	3433	4190	7230	4419	3678	3527	4821	5213	5534	5393	5467	3684	2950	2321	4433	4531	4286	4641
FBgn0001142	3227	4325	3350	3017	3444	3824	3178	4544	5031	2973	2426	2733	3279	2915	3714	2987	3184	2157	1846	1855	3009	2580	2884	3008
FBgn0001145	2699	2698	3097	2839	2261	2480	2378	2300	4991	3988	3435	3576	1812	2106	2132	2232	3326	1938	2227	2547	2028	2296	2052	1984
FBgn0001147	0	0	1	1	1	0	0	1	2	0	3	4	2	1	0	1	1	0	0	0	3	1	0	1
FBgn0001148	0	0	2	0	0	1	0	0	2	0	0	0	1	0	1	0	1	0	0	0	0	0	0	0
FBgn0001149	7220	9390	7088	6835	7829	7874	7238	10010	20295	12514	10226	10338	13443	13963	15394	15448	14837	9424	8118	11688	12225	13388	13063	14083
FBgn0001150	19	46	31	46	28	28	28	25	38	34	23	16	17	19	16	16	30	14	17	15	25	28	19	15
FBgn0001168	539	491	591	397	493	634	649	489	1805	1571	1053	1120	920	923	885	767	1102	829	941	662	896	801	986	469
FBgn0001169	1262	1659	1180	947	1316	1390	1094	1626	2324	1457	1177	1096	1218	1387	1399	1218	1880	1276	1045	395	1003	986	992	1182
FBgn0001170	3	1	3	4	3	3	4	3	6	5	2	2	2	3	0	3	5	3	2	7	1	1	3	1
FBgn0001174	7	16	7	36	0	22	11	66	1	0	0	0	0	0	0	0	0	0	0	0	0	1	0	0
FBgn0001179	479	669	471	444	566	553	569	579	1073	673	549	530	578	656	710	566	984	589	447	227	499	501	482	584
FBgn0001180	1201	1598	1081	982	1302	1342	1068	1768	2116	1362	1027	1049	1391	1404	1516	1233	1711	1116	913	328	1185	1056	1186	1453
FBgn0001185	277	436	260	254	367	320	332	368	678	463	367	417	452	498	560	488	518	402	351	202	435	465	379	496
FBgn0001186	3889	4625	4151	3693	3920	4427	3864	4406	7205	4986	3679	3669	4359	4753	5313	5498	5400	3553	3143	3301	4484	4969	4834	4475
FBgn0001187	687	1292	892	1155	963	663	897	1277	2846	2510	2038	1609	916	1096	1542	1134	2044	1384	1277	1821	1366	1044	1604	1251
FBgn0001189	410	587	436	425	473	458	462	487	979	688	553	552	561	491	579	550	781	505	473	240	502	463	550	543
FBgn0001197	5463	8356	5537	5175	6831	6733	6919	7633	15278	9015	7528	7783	11252	12005	13061	13426	11522	7948	6086	5415	9937	11235	10392	11413
FBgn0001202	666	946	642	600	718	716	688	814	1593	1041	844	881	1004	1110	1154	1120	1353	844	723	484	935	1036	943	1012
FBgn0001206	409	635	384	314	492	488	462	686	1329	842	748	684	1020	924	1082	820	797	784	579	221	771	670	789	974
FBgn0001208	1492	1779	1307	1670	1312	1212	1070	1513	3781	3431	2524	2691	1215	1042	1815	1431	2417	1810	1974	2398	1633	1523	1773	1344
FBgn0001215	5621	8254	5483	5017	6727	6730	6679	7214	12737	8218	6974	6565	8468	9776	9943	8946	11155	6976	5511	2606	7387	7821	7503	8204
FBgn0001216	478	668	560	670	459	543	568	582	590	332	340	370	127	176	198	166	209	256	277	188	195	153	171	141
FBgn0001217	21	13	18	17	19	18	16	14	21	17	11	8	3	6	9	3	7	2	4	5	6	4	6	5
FBgn0001218	9146	12862	9119	8753	9905	10427	9363	10758	17711	11595	9666	9906	8830	9321	10269	8875	17715	9112	8139	4617	7598	6962	7788	8502
FBgn0001220	4213	6467	4521	4314	5297	5310	5260	4992	10488	6813	6425	5783	5123	5863	5718	4868	10089	6055	5118	3037	4978	4769	4479	4931
FBgn0001222	1449	2101	1446	1309	1706	1677	1457	2107	4344	2600	2018	2179	2584	2478	2897	2132	3195	2255	1825	788	1972	1804	2028	2192
FBgn0001223	0	0	0	0	0	0	0	0	0	0	0	0	0	0	0	0	0	0	0	0	0	0	0	0
FBgn0001224	99	104	107	108	119	138	96	138	236	134	131	139	155	157	165	124	185	119	126	154	142	111	141	210
FBgn0001225	8395	12292	8710	8058	10017	10499	9028	13337	26002	15187	11272	12501	17681	18144	20115	20637	18318	12226	10666	10912	14612	17102	16603	18973
FBgn0001226	6076	8575	5864	5423	7242	7017	6505	9120	15322	9028	6975	7254	12578	12864	13688	15364	10306	6876	5936	8697	10500	12667	11272	13608
FBgn0001227	5	4	6	6	2	5	6	4	4	5	2	5	6	4	3	3	4	2	2	2	4	7	7	5
FBgn0001228	0	0	0	1	2	0	0	0	1	0	1	0	0	0	1	0	0	0	0	0	0	1	0	0
FBgn0001229	14	15	10	11	10	10	3	9	18	20	10	10	1	4	8	8	17	10	3	16	4	4	2	12
FBgn0001230	146	197	116	126	191	131	275	188	257	181	114	138	83	90	99	106	197	85	124	79	86	103	83	90
FBgn0001233	27394	43075	29529	28526	33859	36077	32503	37614	71473	44509	35605	36673	34750	40805	40234	35591	58332	38131	32275	19693	32256	31155	30307	34273
FBgn0001234	1045	1014	1057	1009	1014	1066	941	1127	1799	1342	1006	955	686	614	679	663	1334	844	794	859	738	759	692	635
FBgn0001235	732	701	695	608	516	599	619	503	1232	1064	809	910	665	782	757	831	756	589	694	1024	674	933	749	661
FBgn0001247	787	1135	845	814	934	956	871	884	1726	1183	974	954	861	925	1036	929	1582	959	835	421	892	768	777	861
FBgn0001248	5310	7236	5799	5216	5887	5887	5932	6448	14642	11300	8748	8229	6458	6407	7825	6794	10251	6576	6503	5834	6354	6255	6646	6762
FBgn0001250	416	455	446	489	462	497	387	394	725	459	333	335	187	192	198	138	386	250	318	161	187	208	200	192
FBgn0001253	8	2	8	6	7	4	1	3	6	8	4	3	1	1	1	3	2	1	2	3	0	2	2	0
FBgn0001254	0	0	1	0	0	1	1	0	2	1	1	1	0	0	0	0	0	0	0	1	2	1	0	0
FBgn0001255	9	15	8	9	18	16	15	14	15	17	13	10	20	14	6	11	16	11	12	8	9	15	18	11
FBgn0001256	0	1	0	5	0	0	0	1	0	1	1	0	1	1	0	0	0	1	2	0	1	2	0	0
FBgn0001257	409	387	302	330	396	336	359	408	600	437	361	436	379	449	427	465	596	295	314	447	437	539	440	389
FBgn0001258	187	215	185	167	198	204	186	215	431	386	283	294	208	224	284	250	193	158	229	229	200	262	258	188
FBgn0001259	6	15	17	9	9	18	6	9	14	9	7	17	18	6	15	7	14	7	8	1	9	6	7	8
FBgn0001263	154	145	174	148	109	140	153	136	265	242	209	190	110	110	121	162	184	138	178	132	122	136	159	108
FBgn0001269	7	3	12	5	4	4	4	8	14	6	6	6	14	6	10	5	2	0	3	1	6	2	3	8
FBgn0001276	166	238	184	162	206	185	176	240	408	241	177	204	267	324	349	364	315	186	178	180	263	305	275	289
FBgn0001280	635	969	773	673	807	839	740	865	1873	1135	844	927	1123	1139	1360	1218	1493	945	731	1201	952	1150	1152	1156
FBgn0001281	0	0	0	0	1	0	0	0	1	0	0	0	1	1	0	0	1	0	0	0	1	0	2	0
FBgn0001285	564	33	399	85	395	92	190	155	84	207	57	88	58	100	50	44	29	207	239	82	27	5	48	80
FBgn0001291	627	745	511	492	621	624	558	789	1494	982	724	832	871	1006	1110	968	928	765	627	738	878	865	858	977
FBgn0001296	1161	1659	918	1003	1475	914	1136	927	1014	669	589	542	283	378	298	275	1225	524	522	234	380	425	355	313
FBgn0001297	1386	1436	1282	1392	1233	1416	1218	1227	2409	1848	1208	1191	892	913	938	776	1442	1005	1039	493	903	880	805	711
FBgn0001301	1005	1346	884	888	1030	1111	796	1229	2183	1356	1077	1011	992	1198	1274	1046	1703	1197	1019	344	864	786	969	1006
FBgn0001308	2327	3203	2421	2090	2588	2676	2423	3054	5151	3328	2684	2695	2740	3150	3229	3087	4020	2825	2327	1044	2594	2417	2624	3107
FBgn0001311	45	32	53	56	31	76	21	23	5	3	4	3	6	1	3	2	6	2	2	0	3	2	1	1
FBgn0001313	0	0	0	0	0	0	0	0	0	0	0	0	0	0	0	0	0	0	0	0	0	0	0	0
FBgn0001316	3456	4760	3472	3140	3820	3916	3508	3284	5208	3370	2675	2514	2423	2912	2417	2380	5669	3012	2569	883	2171	2200	2075	2177
FBgn0001319	6	14	14	23	6	7	9	10	12	12	6	12	5	6	8	2	18	9	10	11	3	3	9	4
FBgn0001320	13	31	19	28	33	32	32	39	44	33	29	38	19	19	34	27	14	19	28	14	22	29	32	16
FBgn0001321	1	2	0	4	1	3	3	0	6	4	2	2	0	1	0	1	2	4	4	0	2	1	1	1
FBgn0001323	26	40	30	40	35	36	39	28	72	68	33	50	30	33	42	34	35	22	38	23	30	57	41	21
FBgn0001324	782	1067	735	655	873	803	729	897	1501	1034	814	643	546	742	690	600	1324	872	662	162	564	496	544	606
FBgn0001325	2	5	10	14	3	10	4	22	5	2	3	4	2	2	1	4	4	0	1	0	0	0	1	2
FBgn0001330	540	844	573	525	723	650	639	644	1538	892	844	733	692	733	845	629	1376	852	744	395	687	547	617	649
FBgn0001341	664	1099	727	683	885	834	973	816	1827	1114	1089	968	1062	1200	1169	895	1804	1140	874	452	953	892	873	937
FBgn0001404	1737	2133	1665	1406	1733	1723	1680	2001	3140	2493	1593	1653	2140	2428	2395	2259	2377	1571	1365	770	1929	1994	1864	1913
FBgn0001491	356	504	369	359	410	390	439	512	1097	716	533	549	746	759	894	816	793	586	477	579	636	718	710	722
FBgn0001565	1968	2822	2127	1953	2177	2253	2100	2278	5493	3527	2706	2785	2731	2923	3332	2768	4438	2932	2420	1934	2726	2546	2902	2666
FBgn0001612	608	880	620	616	641	723	622	803	1420	855	675	723	865	770	946	661	1282	768	626	253	663	557	626	778
FBgn0001624	1713	2238	1614	1543	1617	1891	1704	1760	3544	2255	1917	1832	2057	2163	2102	1770	2804	1986	1694	793	1828	1715	1595	1767
FBgn0001941	1304	1504	1080	1049	1292	1294	1230	1503	3370	2398	1634	1699	1888	1906	2014	1845	2468	1560	1450	1264	1630	1589	1662	1870
FBgn0001942	16496	22508	17483	16143	18214	18401	19316	18360	42152	29226	22887	23165	20536	21285	23785	21732	36550	22635	20155	13655	20288	20750	22115	19907
FBgn0001961	1181	1577	1293	1114	1316	1267	1253	1513	2792	1819	1488	1379	1516	1568	1708	1598	2126	1405	1210	1188	1448	1469	1558	1523
FBgn0001965	950	1311	971	852	1034	1132	914	1233	2136	1405	1230	1107	1185	1282	1457	1097	1690	1151	925	265	1046	961	997	1156
FBgn0001967	0	0	0	0	0	0	0	0	0	0	0	0	0	0	0	0	0	0	0	0	0	0	0	0
FBgn0001970	0	1	1	0	1	2	0	1	1	1	1	2	0	1	0	2	3	1	1	0	1	1	3	1
FBgn0001977	441	553	401	396	469	433	431	602	1185	732	592	571	848	801	1011	926	909	647	537	691	807	884	853	875
FBgn0001978	2656	3778	2804	2410	2902	3202	2939	3351	6428	3978	3582	3295	3695	4153	4299	3880	5980	3873	2887	1557	3450	3440	3285	3798
FBgn0001983	0	0	0	1	1	0	0	0	0	0	1	0	0	0	0	0	1	0	0	0	0	0	0	0
FBgn0001986	835	1288	888	793	997	1026	1008	1019	2094	1382	1146	1157	1067	1314	1206	1016	1936	1271	1046	549	1013	909	910	1024
FBgn0001987	236	213	164	149	171	199	160	209	481	404	202	244	176	180	220	187	347	241	211	97	173	138	138	129
FBgn0001989	1460	1765	1789	1759	1480	1579	1407	1611	2006	1355	1041	1074	997	1087	1217	1232	1812	962	847	1912	1171	1113	1091	1244
FBgn0001990	402	547	364	338	439	428	419	549	1148	648	545	520	744	692	836	745	835	658	515	310	585	567	602	683
FBgn0001991	224	260	264	291	225	290	257	192	351	299	196	174	154	114	132	160	241	125	175	81	115	157	118	115
FBgn0001992	5	6	2	7	3	0	4	2	8	4	8	3	0	2	2	1	3	0	3	1	5	1	1	0
FBgn0001994	1807	2650	1951	1733	2082	2185	2038	1966	3702	2304	1990	1820	2040	2254	2286	2163	3145	2013	1665	735	2033	1856	1879	1982
FBgn0001995	517	710	615	548	597	619	654	646	1330	858	648	712	817	880	961	885	1145	633	619	719	740	803	790	815
FBgn0002021	341	522	393	378	465	476	429	476	1005	575	524	548	523	528	544	521	995	525	507	428	434	437	529	479
FBgn0002022	648	964	739	655	800	798	697	813	1783	1312	1025	967	875	871	1054	896	1573	1004	767	713	772	793	921	935
FBgn0002023	22	21	18	21	21	20	15	18	56	80	67	28	32	17	16	10	43	33	33	24	15	29	16	18
FBgn0002031	2737	4192	3065	2837	3580	3413	3559	3817	7558	4792	4025	4111	4801	5180	5310	5398	6843	4057	3291	4482	4392	4777	4635	4767
FBgn0002036	256	336	275	257	265	284	225	367	620	330	288	353	322	325	351	383	349	267	230	225	272	317	419	307
FBgn0002044	2835	4006	2718	2405	3126	3182	2837	3452	6157	3909	3294	3163	3594	3835	4163	3499	5150	3454	2631	1263	3208	3035	3129	3524
FBgn0002069	340	507	384	394	426	435	413	422	1042	624	546	520	383	435	426	356	946	610	535	173	397	280	371	392
FBgn0002121	2823	4023	2749	2361	3088	3256	2670	3740	5996	3694	2749	2742	2873	2702	3619	2567	4244	3016	2470	1043	2201	1679	2310	2346
FBgn0002174	935	1428	1041	958	1104	1068	950	1272	2155	1371	1316	1169	1339	1548	1586	1804	1788	1247	933	1021	1401	1584	1530	1702
FBgn0002183	2483	3781	2826	2428	3126	3114	2957	3409	5579	3508	2861	2802	2887	3287	3558	3047	4960	3228	2416	932	2819	2734	2661	3119
FBgn0002283	823	1314	851	790	1016	1054	956	1211	2171	1312	1093	1095	1520	1629	1747	1512	1767	1176	914	940	1321	1407	1373	1610
FBgn0002284	1700	2390	1815	1768	1995	2135	1852	2169	4053	2504	2040	2107	2461	2392	2728	2604	3443	2075	1750	2292	2290	2473	2483	2541
FBgn0002306	76	66	67	66	65	86	65	65	181	103	86	80	50	45	51	44	77	53	74	31	65	27	39	36
FBgn0002354	120	184	144	155	160	179	144	199	362	247	176	202	235	214	288	228	312	196	178	279	229	232	258	238
FBgn0002413	4254	5983	3941	3704	4662	4885	4292	5598	9558	5832	4999	4874	6726	7346	8022	7041	7462	5042	3655	1740	5992	5859	5766	6865
FBgn0002431	2649	3582	2533	2225	2709	2939	2591	3019	6204	3970	3374	3111	2996	3206	3161	2376	4818	3652	3104	1021	2455	2078	2252	2624
FBgn0002440	0	0	1	0	0	0	0	1	0	0	0	0	0	0	0	1	0	0	0	0	0	1	0	0
FBgn0002441	1053	1511	1020	918	1175	1226	992	1445	2712	1583	1440	1293	1391	1544	1745	1562	1984	1464	1184	618	1374	1263	1386	1445
FBgn0002466	654	977	637	540	758	773	664	1051	1850	1128	941	832	1191	1174	1385	993	1091	913	727	248	1006	912	892	1186
FBgn0002521	1099	1403	960	923	1009	1162	986	1279	2860	1887	1284	1398	1399	1391	1740	1173	2249	1474	1354	799	1176	967	1287	1195
FBgn0002522	7	4	21	5	4	7	8	7	12	19	6	8	4	7	9	10	6	10	16	2	5	4	9	4
FBgn0002524	874	1325	869	830	1072	1113	937	1240	2563	1608	1223	1266	1567	1540	1668	1370	1956	1380	1109	601	1251	1113	1285	1311
FBgn0002525	2006	2924	2038	1809	2367	2437	2247	2544	4684	3081	2579	2425	2721	2900	3019	2584	4035	2667	2008	884	2315	2271	2324	2546
FBgn0002526	726	1123	833	963	997	1066	1269	433	1715	1107	1078	1094	470	689	276	460	2196	1301	1455	407	530	532	361	299
FBgn0002531	31	21	9	30	19	39	26	27	15	8	3	11	1	1	0	2	6	2	9	13	1	1	0	4
FBgn0002533	0	0	1	0	0	0	1	0	1	0	0	0	0	0	0	0	0	0	0	0	0	0	0	0
FBgn0002534	1	0	1	0	0	0	0	0	1	0	0	0	0	0	0	0	0	0	1	0	1	0	0	0
FBgn0002535	1	0	0	0	0	0	0	0	0	0	0	0	2	0	0	0	0	0	0	0	0	0	0	0
FBgn0002542	1462	2176	1581	1295	1749	1728	1527	2124	3997	2254	1833	1806	2170	2066	2474	1992	3045	2059	1755	689	1873	1383	1666	2012
FBgn0002543	19	17	22	12	13	19	17	11	27	26	20	20	5	2	4	5	23	23	26	0	8	4	3	3
FBgn0002552	737	1105	768	674	849	854	737	1039	1939	1224	991	903	935	1022	1154	842	1476	1137	711	214	917	701	781	931
FBgn0002561	1	1	5	1	1	1	0	3	0	0	2	0	0	1	0	0	0	0	1	0	0	0	0	0
FBgn0002562	5	0	9	0	0	0	1	0	5	2	3	9	2	2	1	0	1	2	0	0	0	2	1	0
FBgn0002563	59	142	13	19	31	46	12	20	4016	3081	3646	3656	179	444	928	502	1899	3068	1740	2080	611	556	430	473
FBgn0002564	28	12	21	34	17	31	19	25	0	0	1	2	1	1	0	0	3	0	5	0	2	1	2	0
FBgn0002565	10	23	3	10	22	7	4	0	692	374	542	733	20	174	117	424	316	485	359	511	231	83	157	131
FBgn0002566	803	1123	849	764	881	965	880	994	2437	1584	1167	1203	1352	1318	1468	1105	2121	1335	1123	780	1061	978	1052	1081
FBgn0002567	1646	2287	1727	1466	1749	1838	1739	1968	3321	2284	1858	1893	1912	1990	2187	1862	3062	1893	1569	1003	1647	1733	1612	1931
FBgn0002569	164	105	144	96	107	138	217	155	501	735	280	264	263	323	333	343	251	327	323	459	378	213	286	171
FBgn0002570	799	954	340	523	675	1698	1208	1268	6303	5582	4659	4165	4364	5224	5937	5367	1707	2828	4605	4738	4867	3486	3811	3072
FBgn0002571	424	218	201	176	236	119	363	213	574	1530	348	308	213	304	359	474	410	613	529	721	305	201	258	345
FBgn0002573	3	7	9	3	1	1	5	7	15	8	0	8	5	5	4	0	6	9	4	5	2	7	13	5
FBgn0002576	19	7	9	15	8	7	10	15	28	19	25	12	11	11	15	10	20	8	13	7	8	16	12	7
FBgn0002577	3	6	5	2	6	5	1	2	4	3	1	6	3	3	4	0	3	5	2	2	1	0	4	3
FBgn0002578	141	82	93	72	110	137	122	117	159	161	99	119	117	125	187	223	34	49	99	110	83	108	86	69
FBgn0002579	10161	13175	11147	10538	10922	11468	12142	11126	26341	17622	13340	14005	14016	13683	15761	15763	22964	13831	11883	28709	14069	15850	17583	15382
FBgn0002590	7682	10268	8776	8615	9053	9058	9594	8039	15614	12896	9359	9556	7705	8073	8275	7524	16032	8677	8705	13412	8870	9174	9150	7633
FBgn0002592	2	5	6	5	3	0	8	6	9	1	4	2	1	6	1	4	5	2	1	1	1	6	1	2
FBgn0002593	15913	20128	16794	15346	17648	17010	17958	15817	28316	21563	14892	15352	12438	13489	12659	11242	30924	16009	14653	31544	13481	13420	14248	13502
FBgn0002609	26	58	57	47	42	39	51	20	104	63	77	75	77	63	37	41	119	53	100	63	69	81	59	34
FBgn0002622	14004	19775	15716	14810	16261	16581	17211	15347	36943	25193	19170	19386	16745	16576	18353	16514	34082	20641	17441	27669	16370	16115	20334	16443
FBgn0002626	9871	12448	10689	9799	10923	10460	11426	10403	24341	16715	12396	12888	13931	14260	15593	15562	21136	12920	11185	22576	13770	15843	17170	15040
FBgn0002629	1	10	1	4	0	2	1	10	0	0	0	0	0	0	0	0	0	0	0	0	0	0	0	0
FBgn0002631	2	0	1	0	0	0	0	1	0	0	0	0	0	0	0	1	0	0	0	1	2	0	0	0
FBgn0002632	0	0	0	0	1	0	1	0	0	0	2	0	0	0	0	0	1	1	1	0	1	0	0	0
FBgn0002633	4	4	10	6	3	12	7	6	5	1	3	6	7	4	1	5	5	5	8	1	8	4	1	3
FBgn0002638	3934	6219	4168	3648	4558	4705	4468	5376	10341	6266	5468	5467	6652	7134	7618	6870	8243	5846	4414	3920	6033	6009	6170	6879
FBgn0002641	412	611	403	356	440	500	425	625	1121	682	573	596	635	653	745	603	790	537	496	276	534	495	581	651
FBgn0002643	1006	1241	1002	897	1112	955	833	1087	1672	974	852	718	792	863	821	765	1220	684	631	335	726	771	737	611
FBgn0002645	2263	3044	2134	1878	2346	2599	2098	2527	4418	2911	2182	2126	1970	1967	2263	1561	3846	2380	2065	804	1743	1295	1469	1681
FBgn0002673	898	1287	951	785	1072	1135	942	1415	3016	1753	1472	1449	1833	1794	2246	1731	1977	1519	1166	779	1475	1294	1524	1781
FBgn0002707	425	633	475	397	465	563	432	488	1099	695	570	545	605	589	611	505	1021	644	482	177	473	384	434	511
FBgn0002709	11	15	10	10	12	12	11	10	9	8	9	9	10	13	13	14	14	11	9	16	14	16	18	12
FBgn0002715	223	382	235	223	281	268	253	393	819	480	345	368	547	474	554	557	508	361	303	219	399	396	449	493
FBgn0002716	16	10	16	10	10	16	16	9	20	6	8	5	6	10	6	10	9	6	6	6	6	7	10	8
FBgn0002719	4223	5516	3673	4447	4404	4144	3766	4675	13504	10720	10274	8347	2595	3332	4396	4222	9610	6402	5728	4899	3958	3923	4218	3662
FBgn0002723	468	579	466	379	508	487	459	514	812	558	468	381	488	590	568	565	661	466	380	336	499	633	488	508
FBgn0002732	5	9	0	3	6	7	6	5	10	16	10	16	10	12	8	17	11	9	32	15	15	19	15	1
FBgn0002733	40	61	56	45	50	63	54	27	155	104	84	101	65	48	65	56	155	71	132	99	97	116	81	52
FBgn0002734	0	0	0	0	1	0	0	0	0	1	0	0	0	0	0	0	1	0	0	0	0	0	0	1
FBgn0002735	0	0	1	1	0	0	0	1	1	1	0	3	0	0	1	1	0	0	0	1	0	2	0	0
FBgn0002736	627	987	658	639	795	869	777	911	1985	1289	1011	994	1307	1290	1480	1425	1586	1139	816	905	1075	1168	1250	1295
FBgn0002772	5259	3970	6353	6698	3796	6335	4147	4784	1595	1011	758	803	657	676	756	540	716	611	673	826	694	618	645	512
FBgn0002773	19031	17030	25841	26423	16048	24447	16463	19117	8620	4822	3776	4690	2290	2384	3256	1920	4343	3371	3617	2926	3029	2734	2616	2007
FBgn0002774	626	908	647	595	696	701	680	681	1057	760	612	568	544	575	608	543	1053	592	578	220	491	515	509	535
FBgn0002775	496	724	493	432	566	615	547	841	1795	1118	849	894	1301	1252	1488	1298	1167	928	723	492	1015	1063	1114	1291
FBgn0002778	1590	2137	1510	1354	1859	1538	1706	1771	2936	2162	2020	1840	1789	1874	1880	1731	2819	1719	1423	1470	1523	1607	1493	1626
FBgn0002780	7211	10906	7266	7037	8623	8896	8994	8730	19259	11532	9664	10155	10363	11029	12003	10081	17754	10985	8820	8134	9317	8984	9138	9715
FBgn0002781	3873	5678	3907	3465	4536	4466	4041	5655	10592	6649	5422	5325	7205	7127	7988	7045	7242	5645	4385	1941	5963	5605	5795	7109
FBgn0002783	2751	4114	2724	2487	3093	3088	2874	3663	6825	4066	3411	3378	4058	4279	4750	4038	5326	3677	2798	621	3457	3291	3372	4059
FBgn0002787	2023	2944	2082	1930	2392	2366	2380	2612	4684	2912	2434	2544	3340	3491	3778	3876	4032	2475	2060	1593	3190	3473	3333	3525
FBgn0002789	1769	1674	2574	1935	1583	2289	2575	2066	2338	1222	828	987	970	876	1054	816	778	733	715	727	890	805	799	797
FBgn0002791	443	658	441	379	511	543	458	559	1231	788	592	655	673	668	768	594	1035	638	538	395	537	521	559	615
FBgn0002838	0	1	0	0	0	0	1	1	1	1	0	1	0	0	1	0	0	1	2	0	2	1	2	0
FBgn0002842	0	0	1	0	0	1	0	0	1	0	0	0	0	0	0	0	0	0	0	0	0	0	0	0
FBgn0002855	0	0	1	0	0	0	1	0	1	1	0	0	0	1	0	1	1	0	0	0	0	0	1	0
FBgn0002856	0	0	0	0	2	0	0	1	0	0	0	0	0	0	0	1	1	0	0	0	0	0	2	0
FBgn0002862	2	3	0	0	2	1	0	1	0	0	1	1	0	1	0	0	1	0	0	0	0	0	0	2
FBgn0002863	0	0	0	0	0	0	0	0	0	0	0	0	0	0	0	0	0	0	0	0	0	0	0	0
FBgn0002865	1	0	0	0	0	0	0	1	1	0	0	0	0	0	0	0	1	0	0	0	0	0	0	0
FBgn0002868	709	639	524	539	461	476	647	611	12262	12144	8091	10195	6310	6880	7449	9561	10883	5599	5307	18516	6215	7334	7914	6936
FBgn0002869	9	16	19	7	22	6	14	13	44	61	7	51	9	60	11	108	22	38	70	24	17	17	11	6
FBgn0002872	972	1446	953	847	1083	1025	1023	1186	2257	1385	1110	967	1377	1418	1435	1261	1891	1314	1003	297	1089	1001	1027	1205
FBgn0002873	1	2	2	4	3	2	2	4	5	5	1	5	0	2	2	2	5	3	4	0	1	3	2	5
FBgn0002878	434	645	449	365	537	538	427	730	1276	879	698	630	784	794	944	690	846	688	584	356	699	559	726	757
FBgn0002887	495	785	569	486	580	650	575	742	1207	761	597	618	735	782	903	706	1099	670	578	228	650	582	526	665
FBgn0002891	439	573	360	358	442	472	367	515	1055	635	524	473	533	500	590	499	871	586	455	131	481	381	440	515
FBgn0002899	428	650	435	369	529	531	455	631	1323	792	682	635	781	734	819	704	876	689	529	231	590	548	636	735
FBgn0002901	372	482	384	316	368	417	365	494	1094	615	501	490	655	686	738	604	825	624	472	256	578	506	586	686
FBgn0002905	315	446	352	294	357	409	306	351	508	333	267	240	179	289	233	174	676	305	249	72	181	191	155	212
FBgn0002906	619	881	681	578	758	719	637	969	1785	1028	932	854	1178	1206	1289	1073	1283	981	715	238	910	869	833	1085
FBgn0002909	0	0	0	0	0	0	0	0	0	0	0	0	0	0	0	0	0	0	0	0	0	0	0	0
FBgn0002914	0	0	0	0	0	0	0	0	0	0	0	0	0	0	0	0	0	0	0	0	0	0	0	0
FBgn0002917	129	126	148	138	121	107	103	89	154	137	127	89	45	48	58	64	100	59	87	39	60	80	71	59
FBgn0002921	9628	11065	9510	8755	8938	9555	8318	8702	15499	10631	8447	8203	6035	6549	7033	6710	13249	7508	6974	2996	5763	5734	5646	6055
FBgn0002922	7	6	3	9	5	6	4	5	5	2	3	4	2	4	5	2	1	1	1	1	3	6	1	0
FBgn0002924	984	1399	926	809	1179	1043	977	1466	2639	1456	1300	1190	1758	1738	2217	2000	1664	1331	1036	481	1531	1483	1584	1818
FBgn0002926	1346	1447	1186	1167	1466	2187	681	538	189	278	124	190	75	145	58	61	3847	374	184	57	112	137	71	73
FBgn0002930	546	841	558	737	575	527	454	666	1449	1295	990	915	576	627	807	1050	901	613	705	991	740	735	865	732
FBgn0002931	31	20	33	24	26	29	24	27	31	20	19	15	3	7	8	4	32	7	13	15	7	8	5	12
FBgn0002932	267	287	218	163	250	243	250	327	609	349	310	287	425	458	416	429	382	323	249	262	409	400	347	409
FBgn0002933	0	0	0	0	0	0	0	0	0	0	0	0	0	0	0	0	0	0	0	0	0	0	0	0
FBgn0002936	0	0	0	0	0	0	0	0	0	0	0	0	0	0	0	0	0	0	0	0	0	0	0	0
FBgn0002937	55	77	65	64	56	51	33	60	137	125	102	96	43	62	76	79	117	76	73	68	60	66	81	53
FBgn0002938	1441	1159	1570	1243	808	1033	919	933	2520	2044	1934	1704	714	698	881	896	1805	1116	1470	669	893	797	1061	875
FBgn0002939	29	26	27	31	13	32	20	7	122	236	79	77	8	15	14	20	74	63	31	59	20	4	5	11
FBgn0002940	8393	8241	7598	6989	4619	5554	6557	6402	25552	22578	21854	18082	10997	10252	13342	13089	18562	11200	14072	11539	11737	11464	15817	11201
FBgn0002941	3	2	7	11	7	8	5	3	9	5	8	6	3	5	3	2	8	2	4	5	3	5	3	3
FBgn0002945	63	75	60	66	57	61	56	53	132	104	73	66	23	23	41	34	83	56	53	30	33	18	24	30
FBgn0002948	663	966	691	499	790	749	680	1062	2106	1314	1031	1036	1150	1162	1371	1069	1430	1036	894	508	1107	973	1112	1271
FBgn0002962	2600	3782	2656	2422	2987	3279	2517	3364	5698	3772	3136	2842	3473	3500	3599	2484	5480	2959	2590	936	2574	2248	2608	2872
FBgn0002973	950	1206	887	872	949	1035	782	1099	1529	1051	819	835	684	759	876	619	1371	813	687	336	599	468	567	673
FBgn0002985	30	33	32	24	33	33	51	62	149	78	80	69	14	26	26	14	74	32	24	38	28	22	34	29
FBgn0002989	286	405	285	251	285	323	310	431	830	542	431	434	522	500	662	451	650	460	338	155	416	383	448	487
FBgn0003002	6	2	5	7	1	4	3	11	6	5	4	7	1	0	5	1	3	3	4	1	3	2	4	1
FBgn0003008	253	364	258	257	256	279	284	297	596	397	246	314	404	418	426	382	509	274	264	393	328	442	307	376
FBgn0003009	1	0	0	3	1	3	0	0	0	4	0	1	1	0	1	1	2	0	0	0	1	2	0	0
FBgn0003011	12	22	12	23	13	10	10	16	25	18	15	12	10	5	9	10	22	7	8	14	9	10	11	14
FBgn0003015	871	1335	858	621	1099	1036	845	869	1879	1323	969	1079	848	960	1012	584	1911	1281	1063	118	788	535	604	769
FBgn0003016	1233	1594	1041	863	1204	1207	1052	1175	2421	1445	1201	1161	1164	1203	1257	1090	2017	1301	1063	436	1078	984	958	995
FBgn0003023	4819	6935	4632	4371	5784	5645	5222	5669	7224	4494	3745	3410	4880	5194	5443	4503	7485	4024	3037	1112	4112	3828	3755	4466
FBgn0003028	3471	4534	3323	2802	3752	4108	3294	3969	6620	3993	3584	3137	3456	4123	4036	3463	6223	3740	2861	1352	3380	3145	2960	3302
FBgn0003034	0	0	0	0	0	0	0	0	0	0	0	0	0	1	0	0	0	0	0	0	0	0	0	0
FBgn0003041	1332	2043	1286	1174	1364	1551	1344	1677	3291	2031	1691	1682	1902	1962	2129	1543	2582	1825	1478	666	1616	1385	1397	1745
FBgn0003042	480	654	420	374	505	518	512	596	846	565	442	390	568	530	656	410	665	411	395	255	457	427	426	488
FBgn0003044	1924	2841	1973	1754	2199	2225	2071	2580	4622	2485	2355	2162	2935	3068	3172	2723	3694	2443	1892	581	2319	2199	2313	2728
FBgn0003046	50	3	125	4	4	5	47	15	67	5	4	0	26	22	14	3	5	2	4	2	17	3	13	2
FBgn0003048	1062	1357	996	872	1052	1161	948	1229	1982	1348	1038	1008	1039	1117	1098	977	1590	1065	858	198	902	865	862	939
FBgn0003053	1082	680	742	527	662	664	687	729	1645	1312	975	947	634	749	620	694	1729	878	835	679	686	901	659	530
FBgn0003057	0	0	0	0	1	0	1	0	0	0	0	0	0	0	0	0	0	0	1	0	0	1	0	1
FBgn0003060	0	0	0	0	0	0	0	0	0	0	0	0	0	0	1	0	0	0	0	1	0	0	0	0
FBgn0003062	2353	3737	3026	2647	3617	3304	3174	2767	4439	3106	3012	2518	2896	4042	3134	3464	5002	3031	1731	3501	3518	4206	3104	3274
FBgn0003065	5	1	2	0	0	0	0	0	0	0	0	0	0	0	1	0	0	0	1	1	0	0	0	0
FBgn0003067	0	0	0	0	0	0	0	0	0	0	0	0	0	0	0	0	0	0	0	0	0	0	0	0
FBgn0003068	186	184	205	192	118	148	149	199	459	371	324	217	153	186	165	168	287	201	192	100	176	167	184	152
FBgn0003071	3111	4008	3568	3555	3197	3687	2732	3436	3970	2678	2020	2018	1550	1710	1988	1805	3328	2026	1822	844	1761	1578	1570	1764
FBgn0003074	5001	7114	5370	5899	5393	5605	4443	5754	13148	9274	8616	7372	4530	4736	6152	5681	9197	6616	6490	4979	4988	4644	5051	5330
FBgn0003076	2966	5287	3432	4067	3649	3271	3209	3837	8762	7080	5786	4998	2768	2942	3916	3297	6738	4356	4172	4669	3515	3101	4023	3454
FBgn0003079	683	1040	767	670	791	887	752	993	1937	1242	1001	974	1133	1135	1293	1144	1475	1098	813	463	984	982	969	1158
FBgn0003082	551	782	581	563	595	642	578	706	1468	959	775	822	902	949	1056	925	1200	781	636	697	815	863	873	932
FBgn0003086	0	0	0	0	0	1	0	0	0	0	0	0	1	0	0	0	0	0	1	0	0	0	0	0
FBgn0003087	729	1003	729	622	868	904	734	1167	2784	1616	1145	1300	1860	1877	2163	1869	1556	1273	1063	1419	1556	1594	1673	1793
FBgn0003089	35	24	31	29	26	36	21	12	13	15	8	10	9	13	6	6	71	12	9	6	5	16	8	3
FBgn0003090	26	43	37	35	33	33	33	43	66	53	41	41	27	22	27	28	35	35	35	9	28	32	21	26
FBgn0003091	252	223	154	171	210	270	185	186	398	238	183	233	98	105	148	156	355	170	189	170	132	133	155	131
FBgn0003093	949	1129	982	918	946	1033	905	807	1654	1093	899	868	934	1053	1016	966	1316	805	700	627	925	1113	872	880
FBgn0003114	350	451	305	284	371	375	376	439	979	479	357	415	622	574	704	722	782	425	345	572	512	650	580	601
FBgn0003116	284	411	294	308	347	312	331	395	863	586	530	487	507	477	607	520	677	421	356	300	467	513	429	550
FBgn0003117	15	11	17	20	12	15	2	8	29	26	14	28	8	5	6	4	17	11	14	8	6	7	12	9
FBgn0003118	297	394	276	279	328	316	273	323	583	399	368	326	269	323	249	230	485	322	330	153	262	292	222	246
FBgn0003124	3610	5491	3823	3305	4428	4404	3934	5181	9889	6039	4683	4750	6434	6306	7226	6297	7733	5162	3906	1917	5191	4841	5299	6021
FBgn0003129	10	21	10	14	12	24	16	13	39	30	15	23	10	12	7	10	17	17	15	9	5	14	8	16
FBgn0003130	0	2	0	4	3	0	2	0	4	2	0	1	2	0	2	0	1	0	0	4	2	0	0	1
FBgn0003132	0	0	0	0	0	1	0	1	0	0	0	0	0	0	0	0	0	0	0	0	0	1	0	0
FBgn0003134	1397	2064	1451	1360	1640	1567	1465	1799	3578	2472	1971	1811	1978	2001	2365	2102	2675	1816	1556	1185	1847	1814	1921	1818
FBgn0003137	1417	2223	1575	1538	1408	1620	1186	872	3410	2753	2562	2015	845	868	841	826	2374	1567	1706	783	815	749	1025	774
FBgn0003139	922	1393	890	893	1088	1163	1010	1231	2520	1524	1310	1211	1386	1518	1673	1487	2119	1417	1063	717	1259	1194	1262	1349
FBgn0003140	0	0	0	0	0	0	0	0	0	0	0	0	0	0	0	0	0	0	0	0	0	1	0	0
FBgn0003141	589	817	515	489	606	705	661	625	1411	851	709	714	832	893	974	1027	1098	698	611	542	850	875	791	875
FBgn0003145	0	1	1	5	1	0	1	5	0	2	0	0	0	1	0	0	0	0	0	0	0	2	0	0
FBgn0003149	4951	4314	5968	6646	4612	6831	4953	5097	2520	1385	1034	1229	597	616	724	506	925	856	939	594	803	616	576	601
FBgn0003159	1353	2022	1242	1042	1413	1340	1250	1567	2389	1574	1241	1083	1168	1263	1450	1107	2015	1145	1016	423	1063	1015	1035	1174
FBgn0003162	412	388	407	426	280	466	281	311	408	321	270	310	117	153	165	151	294	180	215	225	165	165	161	183
FBgn0003165	4255	5678	3963	3424	4471	4416	3869	5310	7136	4506	3776	3441	4185	4862	4633	4625	5858	3755	3045	1910	4001	4595	3750	4169
FBgn0003169	812	1073	731	762	923	930	849	1058	1908	1231	990	1003	1147	958	1170	859	1497	999	825	561	941	771	854	1006
FBgn0003174	209	137	105	125	122	88	122	162	75	49	56	11	9	11	8	8	158	14	18	4	11	44	13	13
FBgn0003175	1106	1455	1106	947	1149	1112	972	1368	2169	1458	1141	988	881	977	1000	1031	1515	984	876	332	837	811	858	914
FBgn0003187	844	1268	884	781	939	1064	954	1287	2371	1506	1189	1192	1383	1335	1655	1289	1781	1289	1015	529	1199	1012	1187	1373
FBgn0003189	1442	2249	1707	1567	1867	1882	2015	1398	2902	1948	2019	1733	1093	1676	1166	1152	3951	2147	1719	877	1317	1392	1141	1073
FBgn0003204	1890	2941	2121	1977	2289	2413	2282	2376	4776	3088	2708	2638	2590	2796	2983	2635	4566	2761	2131	1740	2437	2196	2452	2614
FBgn0003205	1143	1722	1172	1085	1313	1405	1297	1567	3095	1936	1516	1551	1950	1958	2233	1935	2255	1519	1276	871	1667	1660	1653	1851
FBgn0003206	801	947	689	678	783	900	802	873	1721	1111	795	832	1005	922	1049	866	1188	893	723	574	805	750	845	869
FBgn0003209	735	1004	802	704	795	854	725	937	1469	1131	758	837	769	745	872	631	1058	778	687	292	657	643	642	651
FBgn0003210	1417	2122	1315	1367	1581	1685	1393	1790	3400	2056	1732	1689	1880	2035	2207	1866	2915	1945	1587	956	1819	1773	1762	1892
FBgn0003218	1458	1978	1524	1270	1456	1626	1326	1642	3270	2110	1818	1719	1438	1443	1839	1459	2490	1670	1324	637	1399	1141	1404	1454
FBgn0003227	114	173	121	106	134	130	134	169	312	189	153	133	175	182	186	176	266	178	126	86	146	164	158	168
FBgn0003231	3035	4227	3279	2906	3479	3379	3191	3859	7653	5550	3915	3922	4090	4120	4593	3923	5146	3590	3184	1591	4052	3523	4322	3634
FBgn0003248	86	108	102	70	70	69	77	105	293	213	189	180	102	92	125	125	193	93	166	244	111	98	162	106
FBgn0003249	354	320	296	310	208	282	222	342	1024	966	835	660	305	350	486	461	739	457	535	761	360	395	519	375
FBgn0003250	427	458	375	382	263	344	310	387	1828	1434	1345	1255	653	617	824	702	1248	774	941	1201	718	760	995	742
FBgn0003254	4	0	7	8	2	5	3	6	5	3	5	2	5	5	4	2	7	6	2	9	8	11	6	4
FBgn0003255	19	19	39	20	12	18	10	16	10	12	12	5	2	3	1	5	30	7	14	2	4	5	8	3
FBgn0003256	911	1175	797	780	953	1048	804	1164	2407	1585	1076	1205	1351	1399	1598	1238	1918	1176	1060	739	1044	1033	1123	1129
FBgn0003257	874	1497	1074	989	1160	1157	1256	1080	2278	1335	1255	1316	1161	1298	1295	1231	2551	1439	1022	806	1102	1123	1177	1162
FBgn0003261	8583	12479	9262	8148	9696	10460	9749	9959	22093	14778	13464	11964	11627	13699	13714	11664	19568	13590	10494	7675	11585	11296	11247	11846
FBgn0003267	0	1	2	2	2	3	1	0	1	0	2	0	1	4	3	1	0	0	0	0	0	2	0	0
FBgn0003268	700	1025	698	591	809	802	598	962	1741	1050	816	718	783	806	838	704	1299	955	770	250	692	620	653	689
FBgn0003270	1	5	10	13	0	3	0	13	0	0	1	0	1	0	0	0	0	0	0	0	0	0	1	0
FBgn0003274	16342	21845	18531	17209	18538	19206	20587	17429	28905	22928	15850	16103	13770	16379	14067	14139	35998	17245	15530	32247	14716	18552	15537	15257
FBgn0003275	396	606	456	415	520	502	557	526	1144	724	556	626	698	776	887	945	1004	580	507	751	715	780	810	873
FBgn0003277	1733	2508	1713	1495	1973	1997	1747	2083	4264	2779	2317	2137	2029	2197	2331	1658	3342	2565	2095	588	1828	1356	1681	1769
FBgn0003278	606	977	741	643	900	853	851	781	1760	1141	893	907	903	993	945	790	2016	1062	847	518	860	763	786	744
FBgn0003279	20482	28876	22759	20577	22503	23429	23528	20843	46415	33244	26137	23966	19071	23245	22075	21211	40964	26843	22330	30398	21609	23278	25278	22232
FBgn0003285	110	162	154	101	134	162	91	86	105	66	78	65	77	109	73	64	163	89	71	31	74	80	46	59
FBgn0003292	266	427	299	233	344	312	323	449	782	522	492	427	560	571	611	500	504	441	351	192	497	496	465	556
FBgn0003295	2	7	6	9	8	6	5	6	7	3	5	2	5	0	3	2	10	4	7	4	6	5	3	9
FBgn0003300	4	4	8	8	1	6	4	10	4	4	4	3	0	1	2	3	2	2	0	1	2	3	3	4
FBgn0003301	297	385	270	369	316	269	300	331	647	426	318	283	204	172	190	195	380	248	208	90	184	187	205	211
FBgn0003302	279	400	307	291	357	345	336	355	373	233	161	184	209	198	234	233	527	197	187	197	239	256	226	194
FBgn0003308	274	436	271	292	250	192	252	285	612	670	514	445	178	176	299	210	541	311	306	243	196	201	206	269
FBgn0003310	1203	1931	1231	1109	1424	1452	1351	1448	2568	1658	1395	1308	1579	1774	1811	1461	2360	1467	1210	385	1392	1363	1295	1497
FBgn0003312	56	62	41	77	60	74	87	39	55	30	28	37	5	26	7	15	133	34	26	31	16	28	10	13
FBgn0003313	0	0	0	0	0	0	0	0	0	0	0	0	0	0	0	0	0	0	0	0	0	0	0	0
FBgn0003317	986	1361	975	888	1113	1114	988	1244	2656	1645	1280	1369	1631	1609	1863	1579	1851	1292	1083	602	1309	1403	1411	1550
FBgn0003319	0	0	1	3	0	2	0	0	0	1	0	1	2	2	0	2	0	0	1	2	1	4	3	0
FBgn0003321	911	1120	861	755	972	939	898	1061	1779	1216	976	902	951	1048	1209	960	1338	962	845	635	921	892	960	942
FBgn0003326	15	22	26	22	13	20	14	22	17	9	12	18	10	6	10	11	15	8	11	7	2	12	6	8
FBgn0003330	339	489	322	331	417	421	396	494	923	581	520	497	565	554	650	607	737	532	412	300	577	447	517	568
FBgn0003334	1273	1750	1203	1018	1273	1388	1177	1568	3259	2127	1674	1650	1730	1803	2120	1500	2512	1843	1310	403	1481	1145	1381	1567
FBgn0003339	9	9	10	13	12	9	9	16	13	8	11	10	4	4	5	4	4	11	16	8	5	12	7	4
FBgn0003345	712	862	685	654	680	654	783	654	1445	894	702	795	667	732	708	754	1189	700	679	425	677	743	578	610
FBgn0003346	1263	2049	1385	1283	1594	1659	1511	1892	3242	1913	1627	1574	2223	2237	2566	2298	2804	1780	1367	1058	1936	1955	1880	2188
FBgn0003353	120	184	177	128	132	142	125	180	302	210	149	156	193	180	204	170	272	150	149	78	169	146	153	173
FBgn0003356	6274	2280	5342	2441	5364	4561	4881	3652	6995	7342	5459	7210	1428	1636	2784	1434	1890	2514	4536	4840	1386	1251	980	2452
FBgn0003357	6053	2279	5385	2250	5246	4216	4672	3337	6461	6905	5227	6535	1355	1464	2815	1396	1748	2571	4534	3588	1255	1095	905	2142
FBgn0003358	1803	927	1385	930	1403	1527	1852	1129	5796	5478	4537	4300	1313	1334	2171	1359	1518	2363	2828	4512	892	893	938	1913
FBgn0003360	34316	38587	39566	38843	34379	38188	31413	34724	34152	23066	18998	18534	15757	17099	17565	14705	33312	19103	16422	16610	15313	13853	15867	14497
FBgn0003366	243	250	203	205	186	228	189	179	510	410	340	316	168	221	258	192	378	237	271	110	201	204	255	193
FBgn0003371	2390	2967	2239	2185	2325	2300	2137	2396	4981	3400	2875	2714	2692	2680	3002	2466	3878	2527	2282	739	2435	2087	2293	2274
FBgn0003372	1	3	1	1	3	2	3	0	4	1	2	0	2	0	2	0	1	0	4	1	2	1	1	1
FBgn0003373	0	1	0	0	0	0	0	1	2	0	0	4	0	0	0	1	2	0	0	0	0	0	0	0
FBgn0003374	0	0	0	1	1	0	0	0	0	1	1	0	0	0	0	0	0	0	2	0	0	0	0	0
FBgn0003375	0	0	0	0	0	0	0	0	0	0	0	0	0	0	0	0	0	0	0	0	0	0	0	0
FBgn0003377	0	0	0	0	0	0	0	0	0	0	0	1	0	0	0	0	0	0	0	3	0	1	0	0
FBgn0003378	1	0	0	0	1	0	0	0	4	3	1	0	0	0	1	0	2	0	0	0	0	0	0	0
FBgn0003380	533	518	604	623	413	478	513	315	536	389	409	352	356	433	385	502	429	216	294	457	418	519	414	303
FBgn0003382	1	1	3	2	0	0	0	0	2	1	3	0	2	1	1	3	1	0	1	1	2	1	3	0
FBgn0003386	92	79	85	92	45	82	79	78	140	117	83	80	37	53	46	41	110	54	80	61	56	82	68	39
FBgn0003388	43	48	34	43	34	33	24	21	37	56	18	35	10	11	9	6	74	17	24	10	6	8	7	9
FBgn0003390	45	114	68	87	55	77	87	77	187	196	135	152	85	82	74	89	99	99	113	99	79	46	80	95
FBgn0003391	1233	1700	1090	997	1138	1302	1091	1372	2828	1737	1362	1410	1464	1449	1549	1331	2209	1472	1241	461	1215	1093	1191	1323
FBgn0003392	1978	2683	2071	2028	2196	2275	2052	2197	3676	2514	2025	1873	1830	1965	2156	1852	3555	1947	1729	803	1619	1689	1592	1782
FBgn0003396	759	1046	839	653	841	818	741	763	1669	1118	920	856	796	834	805	654	1284	942	807	261	701	585	651	676
FBgn0003401	377	576	336	347	473	400	439	510	1056	661	586	588	806	785	756	718	848	666	508	338	692	588	638	648
FBgn0003410	1553	2121	1359	1275	1625	1665	1449	2049	3915	2216	1823	1826	2440	2426	2665	2466	2813	1946	1541	1201	2064	2088	2199	2290
FBgn0003411	11	34	8	10	3	4	2	14	3	6	0	1	0	0	0	1	2	0	1	3	4	0	1	3
FBgn0003415	3032	4456	3121	2542	3460	3461	3082	3749	5522	3438	2665	2482	2922	3231	3108	2677	4689	3195	2530	724	2538	2487	2256	2639
FBgn0003416	642	863	533	560	631	701	535	763	1560	912	845	737	786	733	881	559	1226	849	699	230	598	382	543	600
FBgn0003423	1996	2796	2101	1962	2121	2254	2026	2302	3421	2205	1840	1858	1742	1911	1925	1622	2981	2015	1688	1094	1557	1514	1381	1634
FBgn0003429	391	327	510	388	314	305	307	305	784	522	519	497	209	200	229	276	516	319	418	296	232	254	256	224
FBgn0003430	14	14	15	15	12	11	7	22	14	12	12	12	8	6	11	9	9	6	7	8	10	13	14	5
FBgn0003435	685	637	543	588	529	594	486	492	903	594	510	473	266	265	306	259	806	380	477	220	252	265	245	213
FBgn0003444	443	605	438	416	496	550	454	593	1382	813	709	727	831	775	896	695	987	695	575	203	675	609	653	692
FBgn0003447	1588	2165	1535	1382	1700	1792	1589	1823	3546	2091	1777	1806	2212	2266	2407	2250	3101	1793	1458	672	1783	1804	1862	1894
FBgn0003448	0	4	3	8	0	1	0	4	1	0	2	0	0	1	2	0	0	1	1	1	0	0	1	0
FBgn0003449	661	1009	716	665	794	882	835	957	1905	1162	889	992	1317	1340	1530	1555	1651	943	826	1103	1203	1340	1289	1335
FBgn0003450	105	162	138	105	145	120	113	131	254	120	115	119	131	114	158	145	251	129	88	84	137	140	139	155
FBgn0003459	408	611	436	365	456	486	419	559	1047	636	544	495	649	612	837	559	744	579	399	239	574	440	536	586
FBgn0003460	25	42	45	31	19	37	25	44	51	29	28	13	17	22	22	14	23	22	26	11	25	23	19	17
FBgn0003462	4343	5668	4609	4638	4686	4587	4710	5165	11039	7887	6012	6298	6084	6345	7387	7537	8481	5356	4668	8079	6103	6987	6870	6925
FBgn0003463	367	398	295	357	292	336	358	315	1955	1026	801	877	628	603	807	876	880	643	648	677	635	751	707	673
FBgn0003464	1626	2357	1730	1461	1856	1937	1438	2144	3627	2260	1971	1718	1915	1959	2090	1968	2757	1982	1492	796	1770	1623	1605	1866
FBgn0003475	1466	2041	1470	1231	1573	1739	1445	1873	3082	2118	1726	1565	1541	1735	1773	1539	2522	1765	1464	594	1406	1360	1410	1526
FBgn0003479	208	325	217	219	282	266	244	360	622	446	331	343	440	450	480	404	425	379	282	369	387	433	410	484
FBgn0003480	144	197	137	129	153	153	134	180	382	227	191	184	236	266	277	215	298	214	179	167	225	218	238	245
FBgn0003482	88	95	70	75	69	101	73	132	273	165	118	143	175	182	218	215	191	128	102	160	169	159	182	202
FBgn0003483	1065	1558	1064	893	1158	1282	1051	1448	2784	1694	1449	1443	1647	1694	1786	1236	2227	1638	1300	496	1230	968	1148	1326
FBgn0003486	30	140	52	91	92	104	112	50	48	37	27	69	4	23	5	2	282	55	43	20	3	22	2	7
FBgn0003495	736	1147	778	626	900	904	813	1119	2337	1415	1127	1209	1720	1704	1949	1678	1480	1267	914	354	1368	1382	1357	1537
FBgn0003499	33	33	30	39	27	37	23	22	44	33	28	16	16	12	18	11	28	21	16	12	14	16	13	10
FBgn0003502	1850	2695	1766	1633	1938	2120	1706	2317	4420	2679	2124	2190	2406	2425	2888	2133	3261	2406	1876	1007	2076	1760	1998	2306
FBgn0003507	863	1067	1155	886	966	670	597	1140	1460	734	679	651	329	312	390	292	1308	477	580	244	319	305	390	255
FBgn0003510	0	0	0	0	0	0	0	0	0	0	0	0	0	0	0	0	0	0	0	0	0	0	0	0
FBgn0003511	0	0	0	0	0	0	0	0	0	0	0	0	0	0	0	0	0	0	0	0	0	0	0	0
FBgn0003512	358	555	347	343	461	413	370	509	1215	733	637	690	691	749	806	788	817	641	492	449	643	669	648	724
FBgn0003513	22	14	9	16	5	17	14	12	23	14	20	9	19	11	18	28	7	4	12	14	18	19	16	15
FBgn0003514	1666	1719	1389	1344	1575	1596	1510	1658	3196	2227	1441	1743	1751	1712	1782	1719	2581	1581	1469	1393	1622	1593	1650	1537
FBgn0003515	104	89	169	107	78	97	85	102	273	377	243	287	80	81	110	106	374	132	95	125	67	54	74	101
FBgn0003517	27515	39187	31217	29007	32644	32048	35189	28714	45953	35088	28568	25632	18353	23993	19998	20966	56252	29054	25801	39184	23580	27327	23397	23202
FBgn0003520	1809	2524	1938	1615	1981	1981	1805	2176	4155	2418	2058	1990	2408	2577	2785	2272	3118	2051	1725	821	2093	2002	1978	2235
FBgn0003525	3298	4897	3294	2872	4120	4062	3566	4710	8440	4914	4073	4224	6211	6591	7459	6663	5938	4546	3445	2995	5460	5720	5073	5775
FBgn0003527	229	283	236	226	259	265	229	268	640	384	262	280	430	408	401	416	597	346	264	277	338	391	328	376
FBgn0003545	554	845	622	532	670	673	642	947	1746	1003	802	796	1063	1046	1273	1027	1197	912	685	393	870	744	885	996
FBgn0003557	1775	2466	1782	1493	1929	1944	1818	2266	4222	2762	2277	2184	2277	2467	2709	2130	3291	2304	1743	766	2086	1791	1992	2201
FBgn0003559	511	731	523	466	572	612	594	560	1020	659	528	507	455	478	512	440	1046	548	514	353	438	472	462	449
FBgn0003567	1141	1815	1220	1004	1318	1332	1313	1705	3496	2027	1681	1659	2204	2215	2693	2093	2323	1756	1429	691	1796	1657	1900	2167
FBgn0003575	838	1309	815	771	919	938	764	1078	2208	1434	1073	1154	1030	1129	1292	1035	1724	1150	1021	480	973	945	915	1006
FBgn0003598	1701	2631	1692	1464	1827	2016	1714	2462	5087	2885	2600	2296	3161	3032	3524	2752	3459	2674	1991	583	2463	2067	2373	2891
FBgn0003607	2053	3088	2210	2084	2515	2508	2600	2979	5240	3145	2308	2582	3583	3554	4172	3966	4469	2615	2079	1949	3082	3227	3282	3551
FBgn0003612	2176	3200	2193	1915	2660	2601	2212	3128	5895	3706	2869	2951	4011	4049	4560	3786	4169	3015	2565	1411	3305	3163	3215	3865
FBgn0003638	1473	2228	1741	1474	1718	1778	1633	1847	3171	2166	1876	1648	1840	2045	2034	1938	2907	1882	1452	670	1676	1850	1711	1879
FBgn0003651	216	272	252	266	197	183	180	282	487	459	441	298	147	132	197	152	336	227	230	241	153	164	228	181
FBgn0003654	386	574	412	391	430	446	426	470	929	593	477	481	315	288	340	280	875	502	422	110	317	199	252	311
FBgn0003655	2619	4287	2835	2409	3248	3235	3070	3938	7385	4318	3615	3817	4843	4876	5658	5064	5736	3930	2944	1618	4289	3898	4152	4906
FBgn0003656	2141	2970	2021	1688	2320	2273	2082	2560	4143	2880	2362	2131	2177	2206	2388	2169	3532	2257	1934	681	2022	2020	1890	2133
FBgn0003660	1470	1844	1386	1362	1547	1486	1666	1811	3270	2278	1638	1884	1989	2165	2348	2340	2485	1685	1433	1819	1969	2122	2081	1965
FBgn0003676	4073	6377	4608	4174	5235	5167	5369	5529	10002	5959	5182	5287	5785	6566	6704	6443	9438	5702	4453	3872	5905	6043	5611	6343
FBgn0003683	0	16	16	45	0	23	8	38	2	0	0	0	0	0	0	0	1	0	0	0	0	0	0	0
FBgn0003687	560	775	526	453	634	601	557	808	1518	933	770	811	1169	1166	1263	1268	1152	742	613	599	1040	1045	1052	1230
FBgn0003701	775	1087	772	600	822	816	696	1166	2407	1414	1175	1134	1508	1455	1803	1343	1451	1184	952	261	1171	1086	1082	1406
FBgn0003710	36	35	40	23	33	45	31	30	48	39	29	24	8	9	10	15	35	21	26	12	14	17	9	8
FBgn0003714	423	524	399	387	438	454	518	481	963	612	511	518	696	697	732	783	971	514	444	716	681	733	656	677
FBgn0003716	910	1314	1007	815	974	1074	1014	1077	1789	1339	1014	903	881	936	1020	761	1734	975	925	473	873	768	835	833
FBgn0003719	87	124	102	94	100	77	91	97	132	88	51	65	62	56	78	87	78	53	66	25	88	68	116	73
FBgn0003720	0	0	0	3	0	5	0	1	0	0	0	0	0	0	1	1	0	0	0	0	0	0	0	0
FBgn0003721	8578	9536	9183	9167	8317	9800	8299	9896	10343	6357	4649	4767	5718	5911	6240	5340	7293	4890	4216	3129	5071	4795	4776	5066
FBgn0003731	553	819	459	574	632	564	497	488	1518	1130	889	856	324	281	304	251	1169	746	764	329	308	287	298	251
FBgn0003733	909	1347	879	770	995	1036	894	1237	2334	1457	1141	1134	1640	1546	1726	1385	1824	1342	1020	460	1329	1261	1230	1554
FBgn0003741	142	153	140	98	161	123	156	148	251	194	150	133	167	170	187	191	206	152	129	124	146	172	163	178
FBgn0003742	473	701	469	452	635	639	613	551	947	688	484	475	566	627	686	539	1077	523	404	339	526	492	536	552
FBgn0003744	1374	1943	1329	1150	1455	1542	1372	1638	3394	2116	1646	1746	1836	1999	2258	1952	2582	1782	1403	830	1675	1646	1757	2002
FBgn0003747	1	0	0	0	0	1	0	0	1	0	2	0	0	2	1	0	2	0	0	0	0	0	1	0
FBgn0003748	2478	2801	2590	2111	2516	2446	2351	2341	5419	3853	3046	3231	1640	1915	2000	1759	3982	2677	2254	1897	1931	1450	1711	1657
FBgn0003751	44	88	58	58	71	81	73	91	157	87	78	72	104	89	116	94	135	84	56	113	102	89	106	95
FBgn0003861	1921	1652	2118	1766	1104	1478	1409	1405	4054	3173	3182	2678	1417	1354	1750	2047	2841	1598	1954	1088	1602	1785	2187	1513
FBgn0003862	1150	1723	1210	1085	1180	1367	1075	1391	2484	1532	1261	1069	1190	1284	1187	979	2248	1345	1189	271	1019	880	981	1015
FBgn0003863	6802	4924	7364	5564	6513	9535	8204	7925	14200	14282	7429	11336	4237	5353	6283	4465	3620	4526	6122	8663	4632	4137	5229	5835
FBgn0003865	1	5	7	14	0	3	3	7	0	0	0	0	0	0	0	0	0	0	0	0	0	0	0	0
FBgn0003866	99	139	107	94	100	92	111	105	172	128	123	125	109	108	103	96	168	100	128	63	75	94	86	77
FBgn0003867	259	406	246	371	285	233	273	270	512	403	294	363	155	161	223	178	355	261	205	383	220	170	232	198
FBgn0003870	2337	3277	2118	2077	2621	2711	2332	2458	3913	2472	2122	2103	2423	2583	2838	2383	3969	2140	1757	816	2302	2150	2020	2339
FBgn0003882	719	1086	649	612	850	856	786	973	2090	1232	1111	1063	1336	1365	1531	1239	1526	1020	842	477	1082	1107	1128	1266
FBgn0003884	14564	21514	15186	14708	16849	17806	15928	19206	33665	21458	17158	17069	16232	16997	18947	17414	28101	17222	15101	15052	15743	14333	16343	17161
FBgn0003885	1194	1703	1241	1256	1342	1471	1468	1375	2090	1387	1161	1209	892	1037	981	927	2219	1177	1117	987	952	900	857	963
FBgn0003886	2	3	6	15	8	13	8	4	3	1	0	1	2	0	1	1	0	0	0	0	1	0	0	1
FBgn0003889	4	3	0	2	3	0	2	3	5	1	0	1	0	0	2	0	1	0	1	1	1	1	2	1
FBgn0003890	435	525	499	461	434	413	405	475	847	770	629	527	271	352	391	335	643	468	452	546	386	355	399	304
FBgn0003891	3400	4881	3451	3066	3330	3931	3362	3461	7402	4825	3917	3777	2629	3068	3111	2733	7095	4197	3794	1529	2546	2529	2398	2491
FBgn0003892	28	48	58	56	59	60	53	46	136	82	72	75	32	34	24	21	94	45	73	24	27	26	23	25
FBgn0003896	24	32	22	25	32	19	20	34	66	35	30	30	13	9	16	9	21	21	25	14	17	12	20	17
FBgn0003900	3	9	13	15	8	6	7	20	9	1	3	1	3	3	6	0	2	5	0	0	1	0	3	2
FBgn0003916	0	1	1	0	1	0	0	0	4	3	1	0	2	9	1	1	1	2	2	5	1	5	5	3
FBgn0003920	1	0	2	1	2	2	3	1	11	6	3	5	8	8	7	5	8	3	9	8	9	8	6	9
FBgn0003922	1	0	0	0	0	0	0	1	0	0	0	3	1	2	0	2	2	1	3	2	0	3	0	0
FBgn0003923	0	0	0	0	0	0	0	0	0	0	0	0	0	0	0	0	0	0	0	0	0	0	0	0
FBgn0003930	4	8	11	4	6	3	3	6	36	21	8	4	23	19	16	14	18	15	14	25	11	20	14	16
FBgn0003931	0	0	0	2	0	0	0	0	5	4	1	1	4	3	1	7	1	1	0	4	2	1	6	2
FBgn0003933	1	0	1	1	1	0	0	0	1	3	0	1	0	2	0	0	3	2	2	1	0	2	2	0
FBgn0003934	0	4	3	1	0	2	2	1	16	11	4	6	6	8	9	7	7	7	9	16	2	6	5	9
FBgn0003935	1	2	0	0	2	0	1	0	9	2	2	2	1	0	1	1	4	0	0	5	1	1	0	2
FBgn0003936	1	0	0	0	0	0	0	0	0	0	0	0	0	0	0	1	0	0	0	0	0	0	0	0
FBgn0003938	0	5	2	3	0	1	0	2	4	11	2	4	2	3	2	5	7	6	5	7	3	0	8	3
FBgn0003941	11257	14805	12392	11441	12740	12196	12954	12317	27575	18388	13703	14622	15186	15550	17413	16804	23840	14549	12483	22449	14498	15728	17597	15862
FBgn0003942	16046	20225	16795	15486	17837	17959	19574	16667	32277	22590	16530	17386	17111	17958	18568	18139	32427	17148	15847	26335	17336	19044	19385	17812
FBgn0003943	5920	7299	5684	5345	6158	6585	5799	6987	12405	7850	5670	6231	6122	6155	6324	6036	9086	5676	5489	2618	5383	5363	5128	5398
FBgn0003944	79	110	104	111	112	88	106	110	258	209	186	138	100	80	136	119	166	106	101	142	129	115	141	96
FBgn0003950	34	52	37	32	42	39	33	34	101	70	48	52	50	44	40	46	89	63	38	17	56	49	45	51
FBgn0003961	846	258	968	551	602	398	287	447	1170	1283	890	1141	356	545	375	582	994	425	316	407	391	244	436	560
FBgn0003963	359	467	424	397	429	394	282	453	792	455	357	355	294	339	340	344	789	387	418	144	319	333	307	364
FBgn0003964	1445	2134	1555	1353	1635	1769	1525	2080	3569	2262	1924	1838	2028	2084	2450	1996	2831	1991	1432	995	1934	1757	1771	2105
FBgn0003965	236	469	270	394	317	241	272	318	453	480	389	397	228	240	325	255	433	273	278	344	286	324	388	274
FBgn0003969	886	1360	885	884	1044	1186	982	1080	1801	1135	942	851	918	956	1048	808	1788	1000	867	466	883	813	832	919
FBgn0003975	42	53	64	51	36	57	45	42	71	58	48	51	32	43	28	28	38	51	55	37	34	41	44	35
FBgn0003977	383	618	441	376	493	485	429	507	1016	686	582	575	473	531	519	423	775	591	521	187	483	442	418	471
FBgn0003978	302	466	344	315	408	373	366	425	576	350	322	324	387	375	399	404	561	316	195	150	322	253	412	415
FBgn0003979	43144	38630	30468	38420	40270	40092	27647	26368	2938	5018	970	3905	26	569	150	738	60226	6173	1540	2781	1768	805	554	553
FBgn0003980	14750	16111	12761	15310	15256	17216	10601	8324	1905	2579	595	2334	82	468	173	520	27684	3018	732	1703	1077	928	252	434
FBgn0003983	38129	34522	24996	31924	35935	29353	23798	22799	1963	2911	456	2231	20	487	58	437	37252	3801	1232	1103	1719	648	471	291
FBgn0003984	140	65	80	67	104	110	79	65	109	71	54	56	79	76	56	47	69	40	58	30	62	55	50	45
FBgn0003996	16	38	35	36	26	28	26	23	23	17	7	13	10	10	13	19	25	9	12	12	10	17	24	14
FBgn0003997	215	176	151	121	141	184	155	147	342	255	205	206	217	171	165	156	193	186	196	138	232	236	173	131
FBgn0004003	56	54	58	72	32	76	59	34	29	33	5	20	5	15	8	5	123	12	8	8	7	4	6	5
FBgn0004034	34	6	32	29	12	38	9	13	7	1	2	0	2	2	0	1	0	7	5	0	0	1	1	0
FBgn0004045	33454	52164	29408	40782	36830	27690	31032	32583	74187	75151	53634	51674	9806	16812	15495	22244	76464	39973	35485	55354	21340	18729	19565	24002
FBgn0004047	74605	124968	64816	101545	90846	67022	68763	75296	92113	99411	59557	66181	5261	15695	11273	21704	111902	46639	36617	54033	20891	17353	16238	18679
FBgn0004049	1139	1588	1037	1001	1225	1190	1024	1432	2408	1473	1173	1155	1550	1659	1624	1418	1846	1243	1027	381	1339	1258	1258	1462
FBgn0004050	668	975	670	647	758	797	627	829	1505	1019	804	804	1082	1131	1172	1034	1197	807	575	270	920	914	915	998
FBgn0004052	0	2	0	18	0	6	3	13	0	0	0	0	0	0	0	0	1	0	0	1	0	1	0	0
FBgn0004053	15	48	22	29	26	27	28	24	18	15	19	5	17	16	17	10	23	17	11	10	10	17	18	13
FBgn0004054	0	2	0	5	0	2	1	7	1	1	0	0	1	0	0	0	0	0	0	0	1	0	0	1
FBgn0004055	388	388	344	347	342	363	301	350	853	516	428	427	391	360	404	310	610	446	372	280	360	305	299	352
FBgn0004057	420	569	439	458	430	422	473	508	871	709	614	587	331	410	382	365	609	392	432	451	352	378	376	394
FBgn0004066	2013	3087	2134	2103	2612	2603	2606	2889	5776	3640	2721	2910	3598	3357	4079	3618	4613	2914	2463	2605	3064	3144	3495	3482
FBgn0004087	216	261	243	195	245	238	235	242	553	321	250	278	358	364	389	402	495	254	186	428	308	360	349	366
FBgn0004101	359	439	390	339	414	408	333	500	949	526	471	459	623	644	624	610	709	477	347	231	513	501	522	621
FBgn0004102	18	21	28	24	16	23	25	15	55	32	29	20	13	20	15	12	31	24	27	20	11	18	31	20
FBgn0004103	3612	5044	3611	3452	4062	4156	4272	3975	7856	5336	4140	4185	4457	4658	4920	4382	7423	4413	3729	2130	4079	3804	4041	4195
FBgn0004106	1250	1786	1280	1190	1416	1405	1311	1880	3762	2254	1671	1838	2331	2231	2584	2367	2819	1919	1465	1629	1977	2031	2077	2263
FBgn0004107	684	1066	675	633	825	850	716	1090	1935	1151	967	971	1550	1620	1776	1777	1334	965	807	585	1230	1527	1329	1552
FBgn0004108	213	357	236	274	192	286	211	400	694	391	322	283	342	333	425	256	437	332	262	89	284	210	237	350
FBgn0004110	0	1	0	1	2	1	1	2	4	1	1	0	0	0	0	1	5	2	2	0	0	1	0	1
FBgn0004117	4484	3854	5554	5792	3420	5743	4835	4590	1974	1140	692	939	766	796	915	622	721	644	671	539	828	750	712	578
FBgn0004118	34	25	46	51	18	32	24	32	41	25	37	32	15	11	17	19	30	17	14	17	14	26	23	16
FBgn0004132	425	645	424	456	478	546	468	530	1079	725	519	563	616	602	686	701	1054	559	464	733	584	637	693	680
FBgn0004133	170	178	121	156	180	171	132	141	368	252	177	177	98	84	96	127	319	204	156	95	102	113	120	122
FBgn0004143	6	8	16	16	0	5	3	15	0	0	0	0	0	1	0	0	0	0	0	0	0	0	0	0
FBgn0004167	1574	1931	1849	1358	1544	1556	1552	1456	3383	2483	1847	1658	1223	1445	1214	1064	2639	1908	1880	548	1172	947	1044	978
FBgn0004168	31	30	41	34	34	22	29	33	46	34	32	22	8	14	13	11	33	18	18	11	9	9	16	7
FBgn0004169	7307	7100	9778	9882	5988	10173	8354	8607	3804	2104	1533	1949	1120	1235	1514	983	1485	1335	1359	1474	1576	1390	1300	1160
FBgn0004170	2	5	10	3	0	4	3	2	0	0	0	1	1	2	1	1	0	1	0	0	0	1	1	1
FBgn0004171	0	0	0	0	0	0	0	1	0	0	0	0	0	0	0	0	0	0	0	0	0	0	0	0
FBgn0004172	0	0	0	0	0	0	0	0	0	0	0	0	0	0	0	0	0	0	0	0	0	0	0	0
FBgn0004173	0	0	0	0	0	0	0	0	0	0	0	0	0	0	0	0	0	0	0	0	0	0	0	0
FBgn0004174	0	0	0	0	0	0	0	0	0	0	0	0	0	0	0	0	0	0	0	0	0	0	0	0
FBgn0004175	0	0	0	0	0	0	0	0	0	0	0	0	0	0	0	0	0	0	0	0	0	0	0	0
FBgn0004177	5614	7717	5465	5094	6288	6537	6349	6460	12188	8211	6153	6468	7328	8179	8708	8826	9978	6291	5307	4144	6940	7514	6882	6865
FBgn0004179	1935	2685	1867	1829	2140	2169	1863	2417	3695	2378	1880	1949	2365	2664	2944	2455	3153	2017	1550	1097	2110	1972	2077	2422
FBgn0004181	0	0	0	0	0	0	0	0	0	0	1	0	0	0	0	0	0	0	0	1	0	0	0	0
FBgn0004183	5	17	9	14	8	8	5	16	76	57	21	28	19	52	30	25	32	39	32	85	30	46	30	52
FBgn0004185	2	2	4	1	2	0	3	9	24	15	7	5	12	8	9	16	7	7	11	38	12	13	6	12
FBgn0004186	5	6	4	0	2	5	0	8	28	14	14	15	12	20	21	17	6	17	11	26	14	17	24	22
FBgn0004187	0	3	1	2	1	3	2	3	132	65	66	57	107	116	100	156	43	71	32	138	83	145	143	140
FBgn0004188	0	1	1	0	2	0	0	0	1	1	0	0	2	0	0	0	0	1	0	0	1	0	1	1
FBgn0004189	1	1	0	0	1	5	2	4	5	3	2	0	0	1	0	3	5	1	3	3	2	2	2	1
FBgn0004190	1	1	1	1	0	1	0	0	1	1	1	0	1	0	1	1	0	2	1	2	2	1	0	2
FBgn0004191	2	2	2	4	3	2	1	2	17	6	6	12	10	11	4	14	12	9	8	19	9	11	19	12
FBgn0004192	3	5	1	1	2	4	3	1	8	5	7	2	2	2	7	5	5	6	3	17	8	9	5	4
FBgn0004197	4	8	9	12	5	13	4	12	41	30	16	16	5	4	4	8	25	14	13	6	7	3	5	2
FBgn0004198	321	337	337	292	242	231	258	194	554	338	403	314	226	243	172	222	450	283	291	171	195	171	204	130
FBgn0004227	1100	1547	1113	1014	1244	1237	1140	1339	2325	1591	1320	1258	1286	1526	1537	1306	2064	1384	1119	532	1184	1167	1200	1282
FBgn0004228	179	138	217	137	126	168	190	191	288	371	119	153	168	253	182	235	64	124	150	189	211	169	227	109
FBgn0004237	3196	4790	3145	2898	3707	3854	3382	4090	5768	3666	3152	2969	3988	4730	4821	4557	5109	3210	2277	1362	3565	3883	3712	4283
FBgn0004240	1	0	2	2	1	1	2	2	3	4	3	4	2	139	106	837	5	3	1	3	66	150	122	9
FBgn0004242	580	609	675	664	516	539	454	442	642	531	533	413	173	185	189	157	479	259	383	213	172	178	228	153
FBgn0004244	403	342	439	428	337	344	368	274	399	369	337	233	232	222	283	334	394	176	247	344	275	340	352	271
FBgn0004359	334	533	336	311	399	367	308	402	1096	639	494	579	587	612	635	538	813	558	424	245	596	493	589	545
FBgn0004360	15	14	9	10	10	13	13	10	15	19	11	4	23	16	21	11	20	9	11	8	30	14	19	8
FBgn0004362	5553	7964	5513	4961	6762	6694	6643	7673	15378	9119	7144	7446	10876	10861	12274	11896	11753	7486	6307	6181	9219	9669	9653	10448
FBgn0004363	8767	12077	9571	9158	9815	10092	9511	10347	17066	11359	9196	9252	10465	11186	12134	11151	15308	9023	7571	6437	9657	9536	9519	10503
FBgn0004367	330	478	303	275	327	392	300	380	773	471	417	405	391	399	512	340	609	462	347	107	328	287	341	380
FBgn0004368	627	1037	665	546	760	788	657	755	1463	885	746	853	810	853	985	736	1214	827	731	340	724	769	683	914
FBgn0004369	580	786	622	549	643	630	614	561	1231	856	635	621	684	702	666	641	1007	613	547	235	565	477	521	567
FBgn0004370	1018	1248	862	930	1043	1164	815	957	2069	1125	966	1034	882	868	985	759	1799	979	815	289	774	704	772	792
FBgn0004372	2	4	1	1	4	1	2	2	9	2	0	9	10	7	8	3	18	9	7	0	12	4	6	7
FBgn0004373	1971	2671	1868	1640	1868	2080	1655	2350	4076	2534	1949	1893	1948	2133	2341	1814	3013	1941	1639	758	1691	1572	1684	1987
FBgn0004374	446	637	426	355	462	485	390	652	1288	774	643	631	692	706	859	703	799	617	573	264	688	564	653	718
FBgn0004378	610	925	677	524	706	711	591	1046	1727	952	873	837	1229	1169	1310	1085	1173	883	789	254	959	840	895	1115
FBgn0004379	944	1442	889	811	1117	1164	972	1418	2736	1639	1332	1397	1848	1818	2091	1806	1971	1395	1123	550	1545	1498	1500	1779
FBgn0004380	455	644	390	403	500	446	434	539	1104	710	589	616	730	711	813	684	708	499	469	330	625	582	663	687
FBgn0004381	515	733	553	472	573	637	500	732	1467	913	771	777	910	880	1023	814	999	780	661	310	813	669	765	864
FBgn0004387	771	1030	704	655	756	815	662	957	1728	1138	849	816	809	804	926	744	1236	786	739	269	665	655	704	823
FBgn0004389	4	20	21	70	0	26	12	91	0	1	0	0	0	0	0	0	0	0	1	0	1	0	0	0
FBgn0004390	1067	1441	961	841	1128	1179	1042	1142	2481	1624	1295	1236	1345	1330	1595	1091	1934	1355	1117	332	1171	954	996	1187
FBgn0004391	941	1395	863	828	1060	1078	941	1104	2086	1294	1105	1046	931	1079	959	905	1912	1243	964	347	913	766	757	932
FBgn0004394	15	6	17	8	7	12	8	8	30	24	5	15	21	23	19	19	15	4	19	5	16	21	29	7
FBgn0004395	632	811	617	528	619	662	543	744	1464	1012	755	720	828	744	1006	743	1088	766	684	408	733	574	774	688
FBgn0004396	383	487	276	372	376	400	430	334	581	492	387	497	289	325	271	343	845	399	337	422	290	355	278	254
FBgn0004397	1591	1774	1421	1340	1535	1574	1196	1747	2814	1823	1510	1385	1141	1256	1329	1219	2138	1487	1222	698	1231	1063	1224	1233
FBgn0004400	253	371	279	252	284	333	318	343	918	530	407	438	557	518	706	575	638	481	362	270	479	488	525	623
FBgn0004401	5234	7844	5623	5085	6134	6618	6119	7151	13050	7993	6946	6422	7004	7685	8897	8077	10076	7215	5356	3458	6973	6619	7034	8030
FBgn0004403	8451	11438	9470	8786	9717	9542	10307	9239	22025	14570	11093	11445	10570	10581	11497	11061	19640	11712	9786	22070	10641	11139	13433	10918
FBgn0004404	1859	2697	2261	2194	2225	2107	2390	2179	6078	4006	3035	3066	3094	3073	3495	3255	4994	3116	2715	6352	3015	3442	3727	3246
FBgn0004406	482	747	516	445	534	620	520	665	1302	860	756	723	754	776	808	716	1074	797	537	243	686	649	640	735
FBgn0004407	0	0	0	0	0	0	0	0	0	0	0	0	0	0	0	0	0	0	0	0	0	0	0	0
FBgn0004414	0	0	0	0	0	0	0	0	0	0	0	0	0	0	0	0	0	0	0	0	0	0	0	0
FBgn0004419	18773	26896	18378	17343	21223	23160	21374	23915	48026	29664	21176	22701	27984	28415	32782	28217	43934	24092	19672	15329	23852	23442	22910	26824
FBgn0004425	3420	1877	3092	3366	4104	7357	5612	5402	1989	3141	821	1366	504	1987	459	897	300	247	520	1057	1435	1186	1753	1286
FBgn0004426	855	693	986	977	1063	2430	1689	1538	2977	3367	1852	2074	860	1383	1005	1356	621	648	1042	1715	1199	1219	1765	1386
FBgn0004427	4290	2868	4365	4806	4901	11435	7379	6197	11417	14812	7727	10053	3315	5619	3709	5366	2613	2357	4490	8885	5456	5065	6662	6125
FBgn0004428	405	285	443	434	503	1248	737	638	915	1236	674	661	139	273	183	218	260	196	378	678	278	233	397	427
FBgn0004429	225	345	396	391	263	276	203	513	392	720	226	668	405	289	509	374	153	591	162	1127	411	806	651	772
FBgn0004430	0	0	0	1	0	7	3	1	0	0	0	1	0	3	0	0	0	0	0	1	0	0	2	1
FBgn0004431	5	5	7	4	15	3	7	8	11	8	2	6	19	71	42	29	10	9	5	3	24	28	40	9
FBgn0004432	12335	18176	12820	12761	15160	15004	15494	14515	31385	20402	16597	16116	15498	16206	17998	16040	28855	16953	14090	17738	14799	14195	16097	16356
FBgn0004435	218	235	212	201	181	192	209	195	365	291	242	259	202	201	219	235	326	196	221	322	185	247	208	211
FBgn0004436	1721	2103	1798	1710	1807	1876	1621	1888	3197	2130	1608	1624	1748	1805	2189	1860	2546	1563	1346	1252	1695	1612	1653	1800
FBgn0004449	718	931	689	601	622	676	510	673	1115	766	694	656	506	478	482	366	859	583	531	154	419	379	400	433
FBgn0004456	402	385	347	343	331	374	340	308	606	433	296	303	186	218	170	175	521	306	390	173	181	212	146	148
FBgn0004463	411	628	495	403	488	453	549	486	1045	675	596	563	471	555	506	495	1071	644	532	304	490	454	442	449
FBgn0004465	576	797	638	631	615	694	709	744	1613	976	808	843	880	940	1006	914	1436	843	655	770	818	779	898	891
FBgn0004507	7520	11300	8749	9018	7615	8758	6897	9166	12768	8178	7955	6854	4804	5305	5750	5090	10273	6948	6227	3331	5031	4304	4837	5043
FBgn0004509	1358	1716	1285	1093	1389	1456	1156	1405	2766	1794	1384	1414	1258	1391	1378	1337	2326	1442	1190	734	1217	1231	1081	1127
FBgn0004510	416	571	396	388	433	531	397	558	1243	691	601	605	858	901	952	927	904	650	440	287	686	742	774	897
FBgn0004511	2	0	2	0	1	4	0	1	0	0	1	0	1	0	0	0	0	0	2	0	2	0	1	0
FBgn0004512	352	250	294	266	260	299	261	271	758	699	440	331	215	235	339	302	410	295	275	366	252	220	234	265
FBgn0004513	99	99	100	94	82	88	81	94	169	101	84	111	35	42	64	48	131	63	77	43	53	39	49	54
FBgn0004514	17	17	21	22	15	16	12	11	24	23	16	22	4	9	4	5	18	9	11	6	5	8	7	3
FBgn0004516	606	542	713	636	473	509	443	592	371	310	300	213	96	74	133	97	270	167	182	145	128	98	141	110
FBgn0004552	42	59	35	58	103	54	29	42	383	116	141	96	60	50	63	69	63	44	70	167	46	78	109	59
FBgn0004554	4	6	10	6	3	1	4	5	6	4	6	3	4	0	1	0	2	2	3	4	3	1	2	4
FBgn0004556	546	898	590	588	752	747	725	711	1510	981	756	864	925	999	1033	970	1536	929	734	454	862	916	766	863
FBgn0004567	11	9	12	5	3	9	5	6	14	1	6	6	1	0	3	3	7	2	5	8	1	4	5	5
FBgn0004569	124	142	123	109	158	130	107	146	207	114	91	109	94	74	104	66	156	64	95	53	74	70	68	60
FBgn0004573	16	27	24	29	21	9	17	15	32	25	13	21	4	8	12	3	26	15	15	8	13	13	7	8
FBgn0004574	938	1253	1003	940	1106	1082	933	1122	2352	1506	1206	1219	925	892	1067	780	1812	1183	1087	755	946	605	906	862
FBgn0004575	327	233	297	292	218	260	224	211	317	259	282	214	84	65	112	83	258	120	197	66	85	65	99	97
FBgn0004577	8	9	10	6	5	19	3	8	0	2	0	1	2	0	2	1	0	0	1	0	0	1	1	0
FBgn0004580	362	283	336	317	302	315	284	285	242	245	158	185	125	87	128	123	165	121	150	173	117	94	117	106
FBgn0004581	2	4	3	3	2	7	4	5	2	9	3	0	6	7	6	4	8	4	5	4	1	2	0	0
FBgn0004583	147	227	186	170	207	211	160	168	413	326	225	255	142	190	168	137	406	298	260	45	144	106	123	126
FBgn0004584	957	1439	1040	875	1101	985	1069	1426	2339	1335	1104	979	1529	1637	1763	1586	1779	1200	921	428	1268	1375	1257	1602
FBgn0004587	3500	5479	3768	3667	4353	4522	4155	4404	9460	5809	4997	4792	5660	6104	6170	5984	7662	5142	4113	2982	5103	5110	5151	5607
FBgn0004588	0	0	1	0	0	0	0	0	0	0	0	0	0	0	0	0	0	0	0	0	0	0	0	0
FBgn0004589	0	0	0	0	0	0	0	0	0	0	0	0	0	0	0	0	0	0	0	0	0	0	0	0
FBgn0004590	0	0	0	0	0	0	0	0	0	0	0	0	0	0	0	0	0	0	0	0	0	0	0	0
FBgn0004591	0	0	0	0	0	0	0	0	0	0	0	0	0	0	1	0	0	0	0	0	0	0	0	0
FBgn0004592	0	0	0	1	0	0	0	0	0	0	1	0	0	0	0	0	0	0	0	0	0	0	0	0
FBgn0004593	0	0	0	1	0	0	1	0	0	0	0	0	0	0	0	0	0	0	0	0	0	0	0	0
FBgn0004594	0	0	0	0	0	0	0	0	0	0	0	0	0	0	0	0	0	0	0	0	0	1	0	0
FBgn0004595	668	643	688	632	455	462	580	506	680	582	541	441	321	368	490	479	585	288	415	540	371	461	491	379
FBgn0004597	272	377	275	276	303	299	273	346	704	395	341	327	443	417	453	501	564	344	328	341	361	441	396	463
FBgn0004598	3555	4980	3370	2966	3739	3672	3169	4123	6477	3966	3088	2941	2664	2914	3043	2629	5558	3442	2968	991	2483	2114	2425	2713
FBgn0004606	605	780	544	462	595	667	547	679	908	647	502	471	607	626	603	578	696	520	426	193	567	527	470	556
FBgn0004607	41	57	52	60	45	54	50	48	134	88	65	88	36	25	23	15	73	57	91	16	18	13	30	14
FBgn0004611	939	1410	1012	919	947	1066	947	1176	2185	1553	1234	1141	1033	1100	1303	945	1653	1131	898	417	955	937	970	1181
FBgn0004618	38	35	35	24	21	20	22	37	49	56	44	54	11	33	28	30	47	32	41	16	18	22	38	36
FBgn0004619	22	18	29	33	16	28	22	22	25	30	26	22	12	9	17	13	23	7	18	13	12	12	24	7
FBgn0004620	29	31	57	49	39	67	45	52	46	44	25	32	21	9	20	17	32	26	14	15	26	19	16	19
FBgn0004622	13	19	19	16	20	16	16	12	44	32	14	15	18	11	17	9	22	5	19	10	7	7	11	7
FBgn0004623	338	270	374	283	207	274	229	255	555	539	459	405	250	216	283	269	462	280	330	420	265	245	363	264
FBgn0004629	0	0	1	0	0	0	0	0	0	0	0	0	0	0	0	0	0	0	0	0	0	1	0	1
FBgn0004635	112	79	81	87	102	98	72	66	109	73	55	39	68	76	60	54	72	45	58	37	57	63	56	29
FBgn0004636	2895	3893	2713	2624	3148	3215	3083	3239	6577	4294	3346	3557	4262	4449	4817	4660	5295	3401	2825	2635	3751	3985	3677	3804
FBgn0004638	1148	1400	963	1084	1162	1196	1158	1292	2548	1697	1232	1318	1257	1257	1406	1205	2061	1271	1102	1085	1143	1049	1102	1155
FBgn0004643	1081	1625	1109	939	1316	1341	1140	1678	2885	1690	1529	1504	1705	1711	1951	1650	2203	1511	1175	625	1485	1335	1646	1765
FBgn0004644	16	12	23	19	9	6	17	14	27	46	7	16	12	17	13	18	7	3	21	0	15	11	20	10
FBgn0004646	967	1351	1085	1118	1037	1100	1097	846	1417	1036	1022	924	453	534	482	403	1905	849	851	632	568	556	456	362
FBgn0004647	707	992	746	645	755	832	785	857	1974	1118	1120	1024	1365	1455	1433	1351	1391	1111	820	644	1207	1218	1189	1315
FBgn0004648	1660	2344	1688	1524	1735	1787	1593	1945	3749	2488	1994	1989	1708	1892	2043	1459	2952	1978	1756	864	1511	1413	1560	1589
FBgn0004649	16359	23751	18010	14762	18332	18843	15319	18806	28532	17955	15202	15135	10153	13726	12564	10785	26546	17729	13620	6862	12098	10871	9841	12070
FBgn0004650	1727	2864	2101	1699	2057	2349	1805	2121	3240	1940	1722	1699	1818	2276	2147	1773	3205	2158	1659	790	1758	1773	1503	2049
FBgn0004652	211	273	260	219	214	212	202	175	288	178	152	145	115	150	102	105	233	131	158	83	121	124	115	79
FBgn0004654	1547	2268	1477	1659	1920	1703	1725	1722	3433	2492	2251	2028	1360	1679	1484	1405	2950	1845	1630	1548	1622	1649	1537	1486
FBgn0004655	2363	3596	2468	2136	2734	2915	2231	3499	5075	3202	2691	2453	2996	3190	3656	2813	3730	2858	2143	930	2733	2378	2648	3088
FBgn0004656	3817	4892	3467	3166	3853	4026	3664	4317	7217	4732	4057	3510	4243	4743	4623	4133	5722	3934	2954	1647	3737	3648	3546	3977
FBgn0004657	2053	2275	1632	1679	1975	2062	1894	2065	3391	2327	1749	1779	1716	1883	1828	1491	2483	1804	1751	751	1638	1448	1501	1533
FBgn0004666	425	467	408	324	322	276	305	415	632	375	278	267	133	102	152	108	524	280	344	94	121	118	129	131
FBgn0004687	2071	2478	1917	1845	2058	2160	2146	2233	4172	2921	2117	2287	2039	2093	2298	2031	3663	2100	1983	1928	1959	1778	1975	1858
FBgn0004698	2084	3110	2084	1994	2309	2460	2107	2755	5162	2976	2337	2283	2695	2804	2982	2590	4369	2524	2211	1233	2351	2142	2302	2616
FBgn0004777	0	1	1	6	2	1	1	3	3	1	1	2	1	1	0	3	0	1	0	2	2	0	1	0
FBgn0004778	0	0	0	0	0	0	0	0	0	0	0	0	0	0	0	0	0	0	0	0	0	0	0	0
FBgn0004779	0	0	0	0	0	0	0	0	0	0	0	0	0	0	0	0	0	0	0	0	0	0	0	0
FBgn0004780	1	0	0	1	0	1	0	0	0	0	0	0	2	0	0	0	1	0	0	0	0	0	0	0
FBgn0004781	0	0	0	0	0	0	0	0	0	0	0	0	0	0	0	0	0	0	0	0	0	0	0	0
FBgn0004782	5	0	8	1	0	9	0	3	0	0	0	0	1	0	0	0	0	0	0	1	1	0	0	0
FBgn0004783	1	0	0	0	0	2	0	1	0	0	0	0	0	0	0	0	0	0	0	1	0	1	0	0
FBgn0004784	259	237	266	220	148	189	180	204	498	389	352	327	131	140	186	154	315	208	225	264	156	157	230	130
FBgn0004795	2479	3501	2343	2128	2717	2850	2374	3319	5222	3348	2727	2622	3213	3546	3599	2852	4119	2846	2063	586	2801	2380	2433	2992
FBgn0004797	420	703	430	476	505	537	497	486	817	665	507	543	349	343	401	346	875	438	460	311	370	339	293	315
FBgn0004811	611	922	582	538	695	704	663	899	1700	1117	875	787	1181	1185	1254	1195	1195	867	728	670	959	1009	1086	1198
FBgn0004828	7379	10135	7444	7208	8263	8483	8325	8078	15035	10334	7959	7807	7319	7313	7554	6651	14565	8279	7223	7397	7064	6619	6877	6534
FBgn0004832	188	275	210	193	232	245	289	329	546	355	290	269	340	387	403	352	470	295	250	207	303	311	308	365
FBgn0004837	331	545	336	265	392	429	365	531	962	620	546	486	669	717	724	578	691	573	408	187	550	519	522	601
FBgn0004838	14077	20228	13949	12954	15766	16825	16425	15130	30647	19524	16195	15669	17300	19165	19658	17490	29116	16685	13916	9049	16109	15715	14643	14864
FBgn0004839	28	26	35	32	31	23	24	21	61	40	37	30	11	21	14	23	34	32	36	10	22	15	20	24
FBgn0004841	7	1	7	4	4	3	3	2	7	3	1	4	4	3	2	4	7	3	2	3	2	7	3	2
FBgn0004842	2	3	0	1	1	4	2	1	12	3	5	2	1	2	1	2	7	3	5	0	0	0	1	0
FBgn0004852	181	258	222	255	247	194	195	210	443	384	282	270	99	108	105	87	287	209	179	80	103	95	72	93
FBgn0004854	3	12	4	7	5	5	7	2	11	11	8	9	4	4	4	0	13	1	7	3	2	7	6	2
FBgn0004855	417	588	388	374	488	469	420	494	1060	670	521	610	794	859	877	872	843	622	430	573	701	802	729	747
FBgn0004856	1438	2187	1683	1432	1738	1653	1720	2067	3728	2429	2088	2021	2576	2828	3068	2909	3133	2077	1626	1029	2449	2429	2502	2791
FBgn0004858	121	138	142	122	111	148	110	125	364	255	153	164	122	95	138	136	201	121	167	100	140	117	128	106
FBgn0004859	192	186	187	174	143	142	175	135	457	286	242	234	87	111	123	72	291	219	263	68	113	98	87	89
FBgn0004860	304	450	247	225	311	331	269	454	700	405	364	360	435	410	468	414	474	394	327	166	374	357	378	381
FBgn0004861	104	127	103	81	127	116	118	107	257	225	164	148	110	118	110	99	223	156	127	76	125	126	96	112
FBgn0004862	2	6	2	5	1	12	1	2	8	9	2	1	3	0	1	0	2	1	2	2	2	13	0	0
FBgn0004863	4	4	6	0	5	2	4	3	7	6	5	3	2	0	4	1	8	3	7	2	1	2	3	4
FBgn0004864	1074	1500	955	858	1175	1125	1063	1363	2391	1622	1317	1313	1593	1710	1793	1544	1788	1372	1012	311	1273	1265	1244	1509
FBgn0004865	51	64	48	37	48	58	40	35	39	38	23	22	14	14	15	16	52	22	23	18	20	18	16	14
FBgn0004867	19322	28875	22770	21207	24758	23746	25668	21628	23880	19972	15711	13950	8358	11957	9527	8907	35533	15231	14221	21540	11368	12581	11233	9996
FBgn0004868	5012	6896	4923	4879	5609	5891	5602	6157	11639	7566	5917	6246	6212	6465	6946	6765	10197	6045	5083	4759	6026	5713	6137	6358
FBgn0004870	23	53	42	41	28	42	29	35	90	58	46	38	45	51	48	58	53	38	35	46	39	40	42	43
FBgn0004872	1646	2593	1675	1534	2034	2096	2032	1956	3705	2346	1993	2067	2435	2673	2640	2237	3495	2208	1815	766	2027	1963	1869	2080
FBgn0004875	2928	4034	2871	2417	3193	3101	2640	3571	5888	3663	3363	2871	3421	3731	3836	3199	4606	3267	2464	663	3000	2645	2820	3254
FBgn0004876	1404	1985	1476	1207	1653	1608	1372	1839	2973	1993	1387	1327	1331	1426	1502	1559	2202	1442	1246	606	1201	1187	1206	1314
FBgn0004878	13	13	15	9	17	17	18	13	19	12	11	3	21	19	11	15	15	8	10	10	11	8	10	6
FBgn0004880	310	290	331	312	215	261	226	242	321	269	273	180	154	208	209	232	281	157	190	275	164	255	259	186
FBgn0004882	3889	6418	4301	3857	5007	4941	5033	4058	6820	4290	3989	3913	4078	5085	4579	3351	8167	4729	3807	1086	3830	3671	3096	3574
FBgn0004885	519	560	543	516	412	351	368	485	865	790	572	500	333	224	321	223	662	430	395	164	329	311	323	250
FBgn0004888	3725	5002	4168	4272	3964	4283	4192	4421	7616	5172	4071	4107	3885	4384	4577	4445	6347	4063	3369	4334	4093	4181	4268	4159
FBgn0004889	3229	4654	3188	2933	3633	3764	3496	4060	8060	4904	3911	3920	5087	4924	5597	4737	6875	4174	3308	1338	4185	3871	3959	4453
FBgn0004892	10	8	10	13	11	17	15	9	49	29	13	21	13	9	16	23	27	8	11	11	13	10	11	12
FBgn0004893	129	158	176	156	165	146	129	119	366	314	172	212	121	109	118	105	275	153	163	88	119	94	92	78
FBgn0004895	0	0	2	0	1	0	0	0	2	1	1	0	0	0	0	0	1	0	0	0	0	0	2	1
FBgn0004896	5	4	6	6	6	8	8	4	6	12	6	11	8	4	3	3	6	4	2	6	3	4	7	3
FBgn0004897	0	1	1	1	0	1	0	0	4	3	1	2	0	1	1	3	1	0	0	0	0	2	1	0
FBgn0004898	1	4	1	2	1	0	1	2	2	3	1	2	0	2	0	0	2	0	2	2	0	1	1	3
FBgn0004901	933	1563	1019	928	1207	1208	1185	1323	2733	1607	1436	1394	1805	2013	2000	1898	2443	1557	1185	775	1610	1567	1520	1763
FBgn0004903	729	979	662	640	828	828	704	927	1592	992	880	836	1078	991	1295	1008	1165	764	695	314	837	786	872	991
FBgn0004907	7756	10139	7957	7928	8092	8561	9012	8028	17680	12427	9676	9832	7972	8476	9477	8429	14611	9145	8295	7420	7983	7253	7831	7526
FBgn0004908	96	140	93	86	111	107	122	131	280	171	126	114	177	168	167	217	244	133	100	150	139	195	176	188
FBgn0004910	227	220	238	297	192	270	264	246	411	315	227	210	145	121	154	103	223	131	189	127	154	127	123	103
FBgn0004911	0	0	1	2	0	1	2	1	3	5	0	1	1	1	0	0	1	4	1	1	0	1	1	5
FBgn0004913	1785	2747	1848	1673	2162	2258	1973	2726	5081	2978	2417	2440	3111	3204	3813	3333	3711	2615	2092	1097	2693	2523	2618	3064
FBgn0004914	1197	1503	1039	901	1089	1095	1047	1330	2781	1929	1551	1508	1334	1371	1645	1333	1904	1311	1178	763	1359	1338	1323	1410
FBgn0004915	537	808	530	514	636	661	545	724	1585	1001	729	782	818	805	972	795	1212	788	672	597	711	645	716	736
FBgn0004919	193	154	188	127	131	113	123	122	317	260	200	207	134	114	141	115	249	138	177	142	124	119	176	115
FBgn0004921	2655	3336	2619	2472	2678	2681	2860	2750	5590	3966	3178	3295	3300	3345	3762	3799	4578	2856	2825	2189	3150	3371	3162	3081
FBgn0004924	4526	6753	4523	4229	5092	5308	4864	5595	8199	5483	4678	4326	5000	5700	6113	4985	8117	4854	3681	2040	4689	4646	4375	4990
FBgn0004926	3080	4557	3367	3176	3953	3914	4070	3911	8199	5244	4463	4560	5221	5856	5972	6099	7316	4561	3698	4949	5289	5572	5338	5687
FBgn0004956	8	11	21	25	7	7	14	21	11	6	8	3	6	12	6	6	17	1	12	7	9	10	3	2
FBgn0004957	192	341	222	225	278	241	234	330	634	382	294	320	334	338	399	331	399	337	233	240	327	254	327	310
FBgn0004959	54	61	44	67	42	40	63	43	32	20	23	58	10	16	5	17	109	25	26	28	6	35	8	7
FBgn0005198	771	1043	737	712	853	773	759	940	1776	1144	1035	966	890	995	980	865	1552	1059	891	276	863	767	743	878
FBgn0005278	4182	6378	4506	4281	5154	5295	5506	4896	9790	6770	6163	5621	5107	5589	5259	4240	10148	6176	5616	3713	4544	4457	4763	4445
FBgn0005322	952	1418	977	941	1106	1186	1149	1312	2842	1684	1321	1484	1582	1743	1914	1745	2295	1453	1216	1179	1452	1529	1490	1610
FBgn0005355	579	805	525	533	610	640	617	762	1449	897	757	767	971	1030	1109	1068	1292	808	628	601	874	945	828	1083
FBgn0005386	1379	1945	1432	1173	1541	1520	1313	1885	2979	1811	1564	1463	1897	1920	2123	1760	2139	1582	1262	479	1556	1527	1639	2027
FBgn0005390	1998	3279	2405	2016	2687	2625	2233	2111	3083	1887	1748	1600	1521	1942	1842	1357	3983	1939	1548	567	1508	1471	1265	1462
FBgn0005391	115419	193148	101550	148946	143137	111080	114930	108387	118389	134077	79870	96575	11892	27442	17301	22917	203752	72826	56631	60332	28644	23228	22585	34843
FBgn0005411	1359	1822	1427	1267	1536	1578	1513	1825	3397	2104	1695	1805	1977	2045	2406	2140	2616	1815	1399	1353	1970	1973	2000	2065
FBgn0005427	702	1089	795	724	892	873	854	777	1610	1079	865	853	938	894	923	741	1664	993	765	374	874	754	701	714
FBgn0005533	11478	15229	12738	11646	13247	12506	14176	12565	21210	17418	12260	12271	11190	12094	11445	11952	23484	11772	11228	22128	12722	14628	13561	11929
FBgn0005536	1684	2340	1761	1485	1893	2055	1635	1954	3507	2037	1784	1689	1809	1948	2109	1612	2541	1762	1505	516	1535	1426	1502	1725
FBgn0005558	24	20	21	26	12	15	8	25	36	39	39	25	23	18	18	10	22	15	15	15	25	20	24	15
FBgn0005561	20	24	23	30	15	21	26	34	49	30	35	15	27	13	18	19	32	21	21	12	13	12	11	12
FBgn0005564	109	118	95	118	92	107	86	109	107	75	86	80	32	42	32	41	83	49	77	44	50	37	41	34
FBgn0005585	5772	8662	6141	5946	6815	7062	6902	6896	13901	9283	7564	7810	8218	9413	9534	10130	13458	7399	6025	7068	8372	8711	8585	9097
FBgn0005586	227	228	280	217	172	189	167	221	252	199	201	160	56	45	84	67	170	113	129	57	74	51	95	73
FBgn0005590	2	4	10	19	0	8	6	16	0	0	1	1	0	0	0	0	0	0	0	0	0	0	0	0
FBgn0005593	20976	30360	23685	21819	25485	24389	27465	23690	56075	38568	29814	30986	30402	30992	33745	33249	51221	31120	26071	34713	29913	32319	36110	29837
FBgn0005596	1391	1927	1402	1207	1572	1661	1173	1874	3244	1903	1686	1486	1635	1951	1895	1770	2537	1733	1338	393	1424	1399	1557	1724
FBgn0005612	813	636	461	534	498	487	479	529	919	733	523	478	271	223	279	220	778	411	430	151	311	328	268	209
FBgn0005613	7	11	6	13	2	18	5	14	30	11	10	14	10	9	12	17	14	6	12	7	9	12	6	9
FBgn0005614	2665	2956	2587	2442	1685	1951	1983	2187	5448	5004	4592	3989	1775	1487	2078	2356	4202	2660	3175	1370	1878	1709	2395	1820
FBgn0005616	85	130	89	123	113	101	103	79	220	147	121	113	113	115	129	120	191	136	99	69	124	106	104	95
FBgn0005617	1755	2652	1772	1555	1996	2290	1788	2391	4479	2529	2262	2115	2700	2883	3071	2516	3411	2298	1979	766	2044	2070	2317	2602
FBgn0005619	30	35	32	31	21	28	34	27	69	57	58	41	21	16	19	25	38	39	36	14	18	20	22	27
FBgn0005624	505	720	559	440	586	562	515	741	861	587	451	401	549	697	646	586	670	455	337	203	505	546	494	535
FBgn0005626	103	113	91	113	116	166	123	122	224	96	86	154	44	45	64	36	82	46	84	39	62	49	101	59
FBgn0005631	72	71	70	71	57	67	73	76	147	113	72	64	47	43	31	48	104	67	73	25	46	49	40	26
FBgn0005632	3449	4968	3396	3105	3553	3842	3295	4110	7019	4574	3760	3423	3171	3439	3575	3077	5864	3896	3353	896	2686	2548	2590	2990
FBgn0005633	15	9	18	15	3	7	7	8	3	3	1	3	0	1	0	0	1	0	2	1	1	0	0	0
FBgn0005636	32	43	38	40	27	26	25	48	65	57	37	38	17	15	16	16	37	34	33	25	22	19	23	15
FBgn0005638	29	32	45	44	28	44	40	36	12	16	4	9	3	8	2	5	35	12	12	2	8	8	5	2
FBgn0005640	857	1127	803	705	912	964	844	1026	1713	1096	844	862	858	921	972	838	1381	898	822	332	792	822	725	833
FBgn0005642	1154	1608	1150	968	1288	1337	1199	1667	3463	2237	1829	1717	2121	2298	2518	2028	2351	1860	1433	856	2028	1737	1920	2275
FBgn0005648	990	1614	1011	987	1334	1283	1469	1143	2585	1487	1336	1291	1670	1956	1848	1782	2098	1344	1123	1107	1669	1665	1397	1391
FBgn0005649	4316	6061	4066	3739	4583	4883	4235	5389	10020	6266	5003	5121	6622	7007	7667	7095	7720	5206	4222	2779	5942	6056	5700	6785
FBgn0005654	0	0	0	0	0	0	0	0	0	0	0	0	0	0	0	0	0	0	0	0	0	0	0	0
FBgn0005655	2022	3191	2135	1981	2618	2593	2308	3138	5724	3372	2663	2866	3887	3764	4184	4244	4323	2907	2358	2579	3395	3630	3422	3900
FBgn0005658	15	16	18	14	12	16	10	14	30	21	14	12	3	2	7	3	10	10	8	7	6	9	7	5
FBgn0005659	108	141	100	134	105	120	92	101	201	227	148	146	83	80	90	69	149	94	91	79	60	63	87	63
FBgn0005660	12	12	16	12	4	13	14	10	26	48	13	24	61	66	29	56	11	10	24	8	66	56	49	26
FBgn0005664	50	16	60	37	52	48	58	49	13	49	5	14	31	112	41	46	5	20	22	15	44	38	61	14
FBgn0005666	2782	2886	3128	3488	2274	3642	3356	2650	2909	1406	1179	1351	983	980	1165	755	1030	1077	1200	505	1060	1282	763	733
FBgn0005670	54	103	73	71	46	63	99	97	346	426	177	182	82	94	154	79	266	160	117	271	175	137	189	177
FBgn0005671	7239	9457	7881	6821	8057	8166	7449	8351	13551	9251	7118	7001	6592	7061	7272	6249	11593	7492	6421	4443	6174	5799	6073	6681
FBgn0005672	548	634	523	496	552	601	529	616	1308	877	617	612	785	774	869	823	898	579	565	443	747	765	688	730
FBgn0005674	1819	2906	1990	1766	2181	2415	2266	2142	4243	2758	2353	2161	1926	2154	2143	1826	4407	2511	2158	1234	1853	1634	1751	1836
FBgn0005677	25	36	26	30	17	24	25	24	49	40	35	29	11	16	15	8	35	19	28	14	13	13	15	8
FBgn0005683	524	875	588	461	618	645	576	807	1474	907	720	769	1082	1064	1236	1095	1241	813	612	288	912	836	808	1021
FBgn0005694	2103	3162	2154	1829	2654	2523	2199	2754	4994	3079	2585	2569	3275	3360	3801	3071	4181	2672	2190	1182	2899	2783	2652	3129
FBgn0005695	1975	2929	1841	1742	2277	2404	2010	2559	5111	3150	2396	2473	2921	2829	3302	2517	4090	2673	2060	1068	2523	2196	2323	2706
FBgn0005696	635	940	622	532	777	723	635	1006	1966	1103	912	993	1176	1106	1291	1238	1198	977	742	394	1010	970	1100	1220
FBgn0005771	232	345	286	267	248	262	237	260	633	431	303	356	175	180	191	165	370	253	305	193	214	192	210	206
FBgn0005775	73	81	103	90	67	87	84	82	83	72	68	64	30	31	47	40	62	36	45	62	51	41	60	38
FBgn0005777	1494	2082	1464	1376	1713	1687	1545	2000	3494	2156	1736	1659	2025	2039	2257	1932	3048	1857	1443	796	1635	1572	1695	1827
FBgn0005778	1	0	0	1	0	0	0	0	0	0	1	0	0	1	0	0	0	0	0	0	0	0	0	0
FBgn0005779	0	0	0	0	0	0	0	0	0	1	0	0	1	0	0	0	0	0	0	0	0	2	0	0
FBgn0008635	1457	2042	1413	1393	1721	1691	1659	1587	3450	2287	1933	1811	1359	1530	1578	1635	3406	1872	1585	751	1480	1397	1429	1466
FBgn0008636	10	7	8	7	4	7	4	6	10	8	7	9	0	4	3	5	14	6	6	7	7	4	5	6
FBgn0008646	6	10	12	6	6	8	11	6	21	9	11	16	8	7	5	6	5	4	2	2	11	7	8	6
FBgn0008651	2	9	11	17	5	7	8	8	15	10	5	10	5	4	9	9	5	6	8	2	11	14	12	9
FBgn0010014	102	105	129	105	83	84	102	109	109	130	95	88	42	41	58	71	110	51	71	82	48	73	74	50
FBgn0010015	49	45	56	63	29	59	44	48	76	49	35	40	22	33	32	19	40	35	34	21	29	24	30	27
FBgn0010019	67129	66692	59921	59401	60659	53292	55819	69733	106314	104787	74985	71852	28270	27087	38080	31075	61686	47845	55516	71152	36428	32361	42443	38523
FBgn0010038	178	51	27	30	53	120	92	94	196	122	69	170	104	107	42	89	338	208	67	78	175	83	84	52
FBgn0010039	643	826	538	643	759	707	623	838	1801	1139	941	967	1286	1269	1356	1403	1528	783	628	938	1138	1258	1073	1192
FBgn0010040	3	2	3	3	1	1	1	3	7	3	3	5	1	1	2	6	3	5	2	1	4	5	2	0
FBgn0010041	5	2	1	3	2	7	2	3	16	6	5	8	8	14	9	10	4	3	1	8	12	11	10	15
FBgn0010042	2	0	0	5	1	2	0	2	2	2	1	0	0	2	0	1	2	0	4	1	2	0	1	2
FBgn0010043	5	0	10	8	5	4	4	6	3	3	5	4	1	3	5	2	4	2	2	5	3	3	2	1
FBgn0010044	8	14	5	6	5	6	4	13	10	7	11	5	5	22	17	12	1	3	9	10	13	13	12	13
FBgn0010051	412	512	390	384	399	355	398	358	1416	951	796	640	377	530	395	308	1226	748	686	259	360	310	373	356
FBgn0010052	5	6	12	10	5	12	6	7	13	8	7	18	6	8	4	14	14	7	4	8	11	4	6	10
FBgn0010053	0	0	0	0	0	0	0	0	0	0	0	0	0	0	0	0	0	0	0	0	0	0	0	0
FBgn0010078	13997	18339	15245	14695	15524	16131	16393	15174	37163	24821	18580	19543	19344	20309	22196	23153	32754	18883	16219	32959	19028	21956	23159	22383
FBgn0010097	960	1403	920	843	1073	1161	1130	1344	2327	1385	1105	1214	1186	1225	1513	1304	1937	1127	1069	655	952	897	1169	1182
FBgn0010100	11800	14200	14134	13918	11838	12951	9279	12273	11937	8427	7444	6885	4640	5147	5279	4451	9448	6602	6259	3655	4634	4298	4479	4873
[truncated: 16,611 more rows]

## Sheet: Metadata reads
sample	Time	Treatment	Virus
[truncated: 24 more rows]
